# Supplementary material for: 3,3-Dimethyl-9-phenyl-3,4-dihydro­acridin-1(2H)-one
Source: Acta Crystallogr Sect E Struct Rep Online. 2008 Jul 19;64(Pt 8):o1554. doi: 10.1107/S1600536808022083 (PMC2962177; doi:10.1107/S1600536808022083)
Supplement: Supplementary file 1 [file e-64-o1554-sup1.cif]

##############################################################################
###                                                                        ###
###        Electronic paper (Acta Crystallographica Section E)             ###
###                                                                        ###
##############################################################################
#                                                                            #
# This CIF contains the data in a paper accepted for publication in Acta     #
# Crystallographica Section E. It conforms to the requirements of Notes      #
# for Authors for Section E, and has been peer reviewed under the auspices   #
# of the IUCr Commission on Journals.                                        #
#                                                                            #
# Full details of the Crystallographic Information File format               #
# are given in the paper "The Crystallographic Information File (CIF):       #
# a New Standard Archive File for Crystallography" by S. R. Hall, F. H.      #
# Allen and I. D. Brown [Acta Cryst. (1991), A47, 655-685].                  #
#                                                                            #
# The current version of the core CIF dictionary is obtainable from          #
# ftp://ftp.iucr.org/pub/cif_core.dic. The current version number is 2.4.    #
#                                                                            #
# Software is freely available for graphical display of the structure(s) in  #
# this CIF.  For information consult the CIF home page http://www.iucr.org/  #
# cif/home.html                                                              #
#                                                                            #
# This file may be used for bona fide research purposes within the           #
# scientific community so long as proper attribution is given to the journal # 
# article from which it was obtained.                                        #
#                                                                            #
##############################################################################
                                             
data_global
_audit_creation_method     'WinGX routine CIF_UPDATE'
_audit_conform_dict_name     cif_core.dic
_audit_conform_dict_version     2.3
_journal_date_recd_electronic     2008-07-11
_journal_date_accepted     2008-07-15
_journal_name_full     'Acta Crystallographica, Section E'
_journal_year     2008
_journal_volume     64
_journal_issue      8
_journal_page_first     o1554
_journal_page_last     o1554
_journal_paper_category     QO
_journal_coeditor_code     HK2495
_publ_contact_author_name     'Bazgir, Ayoob'
_publ_contact_author_address
;
Department of Chemistry
Islamic Azad University,
Dorood Branch,
Dorood 688173551
Iran
;
_publ_contact_author_email     a_bazgir@yahoo.com
_publ_contact_author_fax     '98(21)55277851'
_publ_contact_author_phone     '98(21)55277852'
_publ_section_title
;
3,3-Dimethyl-9-phenyl-3,4-dihydroacridin-1(2<i>H</i>)-one
;
loop_
    _publ_author_name
    _publ_author_address
    'Hosein Ghorbani'
;
Department of Chemistry,
Islamic Azad University,
Dorood Branch,
Dorood 688173551
Iran
;
    'Bazgir, Ayoob'
;
Department of Chemistry,
Islamic Azad University,
Dorood Branch,
Dorood 688173551
Iran
;
data_I
_audit_creation_method     'WinGX routine CIF_UPDATE'
_chemical_name_systematic
;
3,3-Dimethyl-9-phenyl-3,4-dihydroacridin-1(2<i>H</i>)-one
;
_chemical_formula_moiety     'C21 H19 N O'
_chemical_formula_sum     'C21 H19 N O'
_chemical_formula_iupac     'C21 H19 N O'
_chemical_formula_weight     301.37
_symmetry_cell_setting     monoclinic
_symmetry_space_group_name_H-M     'C 2/c'
_symmetry_space_group_name_Hall     '-C 2yc'
loop_
    _symmetry_equiv_pos_as_xyz
    'x, y, z'
    '-x, y, -z+1/2'
    'x+1/2, y+1/2, z'
    '-x+1/2, y+1/2, -z+1/2'
    '-x, -y, -z'
    'x, -y, z-1/2'
    '-x+1/2, -y+1/2, -z'
    'x+1/2, -y+1/2, z-1/2'
_cell_length_a     16.341(3)
_cell_length_b     11.3889(18)
_cell_length_c     18.772(4)
_cell_angle_alpha     90
_cell_angle_beta     110.386(14)
_cell_angle_gamma     90
_cell_volume     3274.8(10)
_cell_formula_units_Z     8
_cell_measurement_reflns_used     1575
_cell_measurement_theta_min     2.23
_cell_measurement_theta_max     27.99
_cell_measurement_temperature     298(2)
_exptl_crystal_description     block
_exptl_crystal_colour     colorless
_exptl_crystal_size_max     0.33
_exptl_crystal_size_mid     0.22
_exptl_crystal_size_min     0.1
_exptl_crystal_density_diffrn     1.222
_exptl_crystal_density_method     'not measured'
_exptl_crystal_F_000     1280
_exptl_absorpt_coefficient_mu     0.075
_exptl_absorpt_correction_type     numerical
_exptl_absorpt_process_details
             'shape of crystal determined optically (X-SHAPE; Stoe & Cie, 2005)'
_exptl_absorpt_correction_T_min     0.980
_exptl_absorpt_correction_T_max     0.990
_diffrn_radiation_type     MoK\a
_diffrn_radiation_wavelength     0.71073
_diffrn_measurement_device_type     'Stoe IPDSII'
_diffrn_measurement_method     'rotation method'
_diffrn_reflns_number     11268
_diffrn_reflns_av_R_equivalents     0.0441
_diffrn_reflns_theta_min     2.23
_diffrn_reflns_theta_max     27.99
_diffrn_reflns_theta_full     27.99
_diffrn_measured_fraction_theta_max     0.981
_diffrn_measured_fraction_theta_full     0.981
_diffrn_reflns_limit_h_min     -21
_diffrn_reflns_limit_h_max     21
_diffrn_reflns_limit_k_min     -14
_diffrn_reflns_limit_k_max     15
_diffrn_reflns_limit_l_min     -24
_diffrn_reflns_limit_l_max     17
_diffrn_standards_number     0
_reflns_number_total     3882
_reflns_number_gt     3032
_reflns_threshold_expression     I>2\s(I)
_refine_ls_structure_factor_coef     Fsqd
_refine_ls_matrix_type     full
_refine_ls_R_factor_gt     0.0608
_refine_ls_wR_factor_ref     0.1432
_refine_ls_goodness_of_fit_ref     1.101
_refine_ls_restrained_S_all     1.101
_refine_ls_number_reflns     3882
_refine_ls_number_parameters     208
_refine_ls_number_restraints     0
_refine_ls_hydrogen_treatment     constr
_refine_ls_weighting_scheme     calc
_refine_ls_weighting_details
         'calc w=1/[\s^2^(Fo^2^)+(0.0491P)^2^+1.8747P] where P=(Fo^2^+2Fc^2^)/3'
_refine_ls_shift/su_max     0.002
_refine_diff_density_max     0.24
_refine_diff_density_min     -0.255
_refine_ls_extinction_method     none
loop_
    _atom_type_symbol
    _atom_type_description
    _atom_type_scat_dispersion_real
    _atom_type_scat_dispersion_imag
    _atom_type_scat_source
    C C 0.0033 0.0016 'International Tables Vol C Tables 4.2.6.8 and 6.1.1.4'
    H H 0 0 'International Tables Vol C Tables 4.2.6.8 and 6.1.1.4'
    N N 0.0061 0.0033 'International Tables Vol C Tables 4.2.6.8 and 6.1.1.4'
    O O 0.0106 0.006 'International Tables Vol C Tables 4.2.6.8 and 6.1.1.4'
_computing_data_collection     'X-AREA (Stoe & Cie, 2005)'
_computing_cell_refinement     'X-AREA (Stoe & Cie, 2005)'
_computing_data_reduction     'X-RED (Stoe & Cie, 2005)'
_computing_structure_solution     'SHELXS97 (Sheldrick, 2008)'
_computing_structure_refinement     'SHELXL97 (Sheldrick, 2008)'
_computing_molecular_graphics     'ORTEP-3 for Windows (Farrugia, 1997)'
_computing_publication_material     'WinGX (Farrugia, 1999)'
loop_
    _atom_site_type_symbol
    _atom_site_label
    _atom_site_fract_x
    _atom_site_fract_y
    _atom_site_fract_z
    _atom_site_U_iso_or_equiv
    _atom_site_adp_type
    _atom_site_calc_flag
    _atom_site_refinement_flags
    _atom_site_occupancy
    _atom_site_disorder_assembly
    _atom_site_disorder_group
    O O1 0.81274(12) 0.40574(13) -0.19111(8) 0.0814(5) Uani d . 1 . .
    N N1 0.88041(9) 0.16743(13) 0.03136(8) 0.0490(3) Uani d . 1 . .
    C C1 0.87761(13) 0.08450(15) -0.08673(11) 0.0533(4) Uani d . 1 . .
    H H1A 0.8206 0.048 -0.1079 0.064 Uiso calc R 1 . .
    H H1B 0.9169 0.0277 -0.0535 0.064 Uiso calc R 1 . .
    C C2 0.91044(11) 0.11403(15) -0.15138(10) 0.0494(4) Uani d . 1 . .
    C C3 0.90577(17) 0.00459(19) -0.20010(14) 0.0736(6) Uani d . 1 . .
    H H3A 0.9239 0.0244 -0.2421 0.088 Uiso calc R 1 . .
    H H3B 0.8469 -0.0242 -0.219 0.088 Uiso calc R 1 . .
    H H3C 0.9436 -0.055 -0.1698 0.088 Uiso calc R 1 . .
    C C4 1.00438(13) 0.1581(2) -0.12016(13) 0.0681(6) Uani d . 1 . .
    H H4A 1.0074 0.2267 -0.0897 0.082 Uiso calc R 1 . .
    H H4B 1.0236 0.1773 -0.1616 0.082 Uiso calc R 1 . .
    H H4C 1.0413 0.0979 -0.0896 0.082 Uiso calc R 1 . .
    C C5 0.85007(13) 0.20855(17) -0.19917(10) 0.0570(4) Uani d . 1 . .
    H H5A 0.8728 0.234 -0.238 0.068 Uiso calc R 1 . .
    H H5B 0.7933 0.1736 -0.2249 0.068 Uiso calc R 1 . .
    C C6 0.83780(12) 0.31480(15) -0.15688(9) 0.0493(4) Uani d . 1 . .
    C C7 0.85331(10) 0.30320(13) -0.07363(9) 0.0405(3) Uani d . 1 . .
    C C8 0.84960(9) 0.39807(14) -0.02880(9) 0.0411(3) Uani d . 1 . .
    C C9 0.83425(10) 0.52170(14) -0.05688(9) 0.0423(3) Uani d . 1 . .
    C C10 0.90001(12) 0.58667(17) -0.06880(11) 0.0550(4) Uani d . 1 . .
    H H10 0.9535 0.5517 -0.0623 0.066 Uiso calc R 1 . .
    C C11 0.88648(13) 0.70308(17) -0.09023(12) 0.0635(5) Uani d . 1 . .
    H H11 0.9312 0.7465 -0.0973 0.076 Uiso calc R 1 . .
    C C12 0.80695(14) 0.75516(16) -0.10110(11) 0.0626(5) Uani d . 1 . .
    H H12 0.7977 0.8333 -0.1162 0.075 Uiso calc R 1 . .
    C C13 0.74135(13) 0.69126(16) -0.08949(12) 0.0595(5) Uani d . 1 . .
    H H13 0.6877 0.7264 -0.0968 0.071 Uiso calc R 1 . .
    C C14 0.75471(11) 0.57519(15) -0.06710(10) 0.0496(4) Uani d . 1 . .
    H H14 0.7102 0.5327 -0.0589 0.06 Uiso calc R 1 . .
    C C15 0.86231(10) 0.37692(15) 0.04941(9) 0.0436(4) Uani d . 1 . .
    C C16 0.86349(12) 0.46714(19) 0.10169(11) 0.0584(5) Uani d . 1 . .
    H H16 0.8566 0.5449 0.0856 0.07 Uiso calc R 1 . .
    C C17 0.87457(14) 0.4412(2) 0.17538(11) 0.0720(6) Uani d . 1 . .
    H H17 0.8753 0.5013 0.2091 0.086 Uiso calc R 1 . .
    C C18 0.88480(14) 0.3247(2) 0.20068(11) 0.0746(6) Uani d . 1 . .
    H H18 0.8914 0.308 0.2509 0.09 Uiso calc R 1 . .
    C C19 0.88514(13) 0.2360(2) 0.15250(11) 0.0640(5) Uani d . 1 . .
    H H19 0.8919 0.159 0.17 0.077 Uiso calc R 1 . .
    C C20 0.87526(10) 0.25947(16) 0.07591(9) 0.0464(4) Uani d . 1 . .
    C C21 0.87064(10) 0.18891(14) -0.04023(9) 0.0429(4) Uani d . 1 . .
loop_
    _atom_site_aniso_label
    _atom_site_aniso_U_11
    _atom_site_aniso_U_22
    _atom_site_aniso_U_33
    _atom_site_aniso_U_12
    _atom_site_aniso_U_13
    _atom_site_aniso_U_23
    O1 0.1371(15) 0.0625(8) 0.0472(7) 0.0205(9) 0.0353(8) 0.0142(7)
    N1 0.0525(8) 0.0514(8) 0.0475(8) 0.0020(6) 0.0228(6) 0.0132(6)
    C1 0.0635(11) 0.0421(8) 0.0588(10) -0.0016(8) 0.0269(9) 0.0013(8)
    C2 0.0542(9) 0.0484(9) 0.0504(9) -0.0015(8) 0.0241(8) -0.0063(7)
    C3 0.0902(15) 0.0633(12) 0.0775(14) -0.0042(11) 0.0420(12) -0.0184(11)
    C4 0.0554(11) 0.0764(13) 0.0784(14) -0.0041(10) 0.0310(10) -0.0112(11)
    C5 0.0679(11) 0.0613(11) 0.0427(9) -0.0011(9) 0.0205(8) -0.0042(8)
    C6 0.0590(10) 0.0507(9) 0.0398(8) 0.0030(8) 0.0192(7) 0.0076(7)
    C7 0.0420(8) 0.0436(8) 0.0388(8) 0.0000(6) 0.0177(6) 0.0050(6)
    C8 0.0386(7) 0.0455(8) 0.0421(8) 0.0000(6) 0.0178(6) 0.0053(7)
    C9 0.0469(8) 0.0433(8) 0.0384(8) -0.0016(7) 0.0170(6) 0.0009(6)
    C10 0.0464(9) 0.0595(11) 0.0592(11) -0.0024(8) 0.0187(8) 0.0118(9)
    C11 0.0650(12) 0.0596(11) 0.0626(12) -0.0196(9) 0.0179(9) 0.0093(9)
    C12 0.0777(13) 0.0381(9) 0.0645(12) -0.0062(9) 0.0152(10) 0.0042(8)
    C13 0.0607(11) 0.0460(9) 0.0703(12) 0.0065(8) 0.0211(9) 0.0007(9)
    C14 0.0509(9) 0.0445(9) 0.0579(10) -0.0011(7) 0.0245(8) 0.0008(8)
    C15 0.0397(8) 0.0541(9) 0.0403(8) 0.0025(7) 0.0181(6) 0.0028(7)
    C16 0.0604(11) 0.0676(12) 0.0499(10) 0.0043(9) 0.0225(8) -0.0059(9)
    C17 0.0737(13) 0.0998(17) 0.0458(10) 0.0081(12) 0.0249(9) -0.0129(11)
    C18 0.0731(13) 0.1169(19) 0.0388(9) 0.0139(13) 0.0258(9) 0.0106(11)
    C19 0.0648(11) 0.0863(14) 0.0458(10) 0.0096(10) 0.0253(8) 0.0206(10)
    C20 0.0419(8) 0.0604(10) 0.0409(8) 0.0014(7) 0.0195(6) 0.0103(7)
    C21 0.0426(8) 0.0447(8) 0.0450(8) -0.0009(6) 0.0198(7) 0.0064(7)
_geom_special_details
;
All e.s.d.'s (except the e.s.d. in the dihedral angle between two l.s.
planes) are estimated using the full covariance matrix. The cell e.s.d.'s
are taken into account individually in the estimation of e.s.d.'s in
distances, angles and torsion angles; correlations between e.s.d.'s in
cell parameters are only used when they are defined by crystal symmetry.
An approximate (isotropic) treatment of cell e.s.d.'s is used for
estimating e.s.d.'s involving l.s. planes.
;
loop_
    _geom_bond_atom_site_label_1
    _geom_bond_atom_site_label_2
    _geom_bond_site_symmetry_2
    _geom_bond_distance
    _geom_bond_publ_flag
    C1 C21 . 1.503(2) ?
    C1 C2 . 1.526(2) ?
    C1 H1A . 0.97 ?
    C1 H1B . 0.97 ?
    C2 C5 . 1.523(3) ?
    C2 C4 . 1.525(3) ?
    C2 C3 . 1.532(3) ?
    C3 H3A . 0.96 ?
    C3 H3B . 0.96 ?
    C3 H3C . 0.96 ?
    C4 H4A . 0.96 ?
    C4 H4B . 0.96 ?
    C4 H4C . 0.96 ?
    C5 C6 . 1.499(2) ?
    C5 H5A . 0.97 ?
    C5 H5B . 0.97 ?
    C6 O1 . 1.212(2) ?
    C6 C7 . 1.499(2) ?
    C7 C8 . 1.384(2) ?
    C7 C21 . 1.430(2) ?
    C8 C15 . 1.430(2) ?
    C8 C9 . 1.494(2) ?
    C9 C10 . 1.386(2) ?
    C9 C14 . 1.387(2) ?
    C10 C11 . 1.381(3) ?
    C10 H10 . 0.93 ?
    C11 C12 . 1.377(3) ?
    C11 H11 . 0.93 ?
    C12 C13 . 1.375(3) ?
    C12 H12 . 0.93 ?
    C13 C14 . 1.381(2) ?
    C13 H13 . 0.93 ?
    C14 H14 . 0.93 ?
    C15 C16 . 1.416(2) ?
    C15 C20 . 1.417(2) ?
    C16 C17 . 1.364(3) ?
    C16 H16 . 0.93 ?
    C17 C18 . 1.399(3) ?
    C17 H17 . 0.93 ?
    C18 C19 . 1.357(3) ?
    C18 H18 . 0.93 ?
    C19 C20 . 1.415(2) ?
    C19 H19 . 0.93 ?
    C20 N1 . 1.362(2) ?
    C21 N1 . 1.320(2) ?
loop_
    _geom_angle_atom_site_label_1
    _geom_angle_atom_site_label_2
    _geom_angle_atom_site_label_3
    _geom_angle_site_symmetry_1
    _geom_angle_site_symmetry_3
    _geom_angle
    _geom_angle_publ_flag
    C21 C1 C2 . . 113.98(14) ?
    C21 C1 H1A . . 108.8 ?
    C2 C1 H1A . . 108.8 ?
    C21 C1 H1B . . 108.8 ?
    C2 C1 H1B . . 108.8 ?
    H1A C1 H1B . . 107.7 ?
    C5 C2 C4 . . 110.65(16) ?
    C5 C2 C1 . . 106.81(14) ?
    C4 C2 C1 . . 110.65(16) ?
    C5 C2 C3 . . 109.63(16) ?
    C4 C2 C3 . . 109.35(16) ?
    C1 C2 C3 . . 109.72(15) ?
    C2 C3 H3A . . 109.5 ?
    C2 C3 H3B . . 109.5 ?
    H3A C3 H3B . . 109.5 ?
    C2 C3 H3C . . 109.5 ?
    H3A C3 H3C . . 109.5 ?
    H3B C3 H3C . . 109.5 ?
    C2 C4 H4A . . 109.5 ?
    C2 C4 H4B . . 109.5 ?
    H4A C4 H4B . . 109.5 ?
    C2 C4 H4C . . 109.5 ?
    H4A C4 H4C . . 109.5 ?
    H4B C4 H4C . . 109.5 ?
    C6 C5 C2 . . 115.93(15) ?
    C6 C5 H5A . . 108.3 ?
    C2 C5 H5A . . 108.3 ?
    C6 C5 H5B . . 108.3 ?
    C2 C5 H5B . . 108.3 ?
    H5A C5 H5B . . 107.4 ?
    O1 C6 C5 . . 119.46(16) ?
    O1 C6 C7 . . 122.07(16) ?
    C5 C6 C7 . . 118.41(15) ?
    C8 C7 C21 . . 119.22(14) ?
    C8 C7 C6 . . 122.53(14) ?
    C21 C7 C6 . . 118.23(14) ?
    C7 C8 C15 . . 118.13(14) ?
    C7 C8 C9 . . 123.98(14) ?
    C15 C8 C9 . . 117.88(14) ?
    C10 C9 C14 . . 119.03(15) ?
    C10 C9 C8 . . 121.06(15) ?
    C14 C9 C8 . . 119.80(14) ?
    C11 C10 C9 . . 120.35(18) ?
    C11 C10 H10 . . 119.8 ?
    C9 C10 H10 . . 119.8 ?
    C12 C11 C10 . . 120.24(17) ?
    C12 C11 H11 . . 119.9 ?
    C10 C11 H11 . . 119.9 ?
    C13 C12 C11 . . 119.75(17) ?
    C13 C12 H12 . . 120.1 ?
    C11 C12 H12 . . 120.1 ?
    C12 C13 C14 . . 120.38(18) ?
    C12 C13 H13 . . 119.8 ?
    C14 C13 H13 . . 119.8 ?
    C13 C14 C9 . . 120.24(16) ?
    C13 C14 H14 . . 119.9 ?
    C9 C14 H14 . . 119.9 ?
    C16 C15 C20 . . 118.51(16) ?
    C16 C15 C8 . . 123.45(16) ?
    C20 C15 C8 . . 118.04(15) ?
    C17 C16 C15 . . 120.7(2) ?
    C17 C16 H16 . . 119.7 ?
    C15 C16 H16 . . 119.7 ?
    C16 C17 C18 . . 120.5(2) ?
    C16 C17 H17 . . 119.7 ?
    C18 C17 H17 . . 119.7 ?
    C19 C18 C17 . . 120.46(19) ?
    C19 C18 H18 . . 119.8 ?
    C17 C18 H18 . . 119.8 ?
    C18 C19 C20 . . 120.8(2) ?
    C18 C19 H19 . . 119.6 ?
    C20 C19 H19 . . 119.6 ?
    N1 C20 C19 . . 117.99(17) ?
    N1 C20 C15 . . 123.00(14) ?
    C19 C20 C15 . . 119.00(17) ?
    N1 C21 C7 . . 123.40(15) ?
    N1 C21 C1 . . 115.98(14) ?
    C7 C21 C1 . . 120.62(14) ?
    C21 N1 C20 . . 118.11(14) ?
loop_
    _geom_torsion_atom_site_label_1
    _geom_torsion_atom_site_label_2
    _geom_torsion_atom_site_label_3
    _geom_torsion_atom_site_label_4
    _geom_torsion_site_symmetry_1
    _geom_torsion_site_symmetry_2
    _geom_torsion_site_symmetry_3
    _geom_torsion_site_symmetry_4
    _geom_torsion
    _geom_torsion_publ_flag
    C21 C1 C2 C5 . . . . -55.2(2) ?
    C21 C1 C2 C4 . . . . 65.3(2) ?
    C21 C1 C2 C3 . . . . -173.95(17) ?
    C4 C2 C5 C6 . . . . -67.6(2) ?
    C1 C2 C5 C6 . . . . 52.9(2) ?
    C3 C2 C5 C6 . . . . 171.73(16) ?
    C2 C5 C6 O1 . . . . 158.93(18) ?
    C2 C5 C6 C7 . . . . -23.8(2) ?
    O1 C6 C7 C8 . . . . -7.4(3) ?
    C5 C6 C7 C8 . . . . 175.35(16) ?
    O1 C6 C7 C21 . . . . 171.17(18) ?
    C5 C6 C7 C21 . . . . -6.1(2) ?
    C21 C7 C8 C15 . . . . -0.8(2) ?
    C6 C7 C8 C15 . . . . 177.79(14) ?
    C21 C7 C8 C9 . . . . 178.40(14) ?
    C6 C7 C8 C9 . . . . -3.0(2) ?
    C7 C8 C9 C10 . . . . -76.1(2) ?
    C15 C8 C9 C10 . . . . 103.06(18) ?
    C7 C8 C9 C14 . . . . 107.68(19) ?
    C15 C8 C9 C14 . . . . -73.2(2) ?
    C14 C9 C10 C11 . . . . 0.3(3) ?
    C8 C9 C10 C11 . . . . -175.97(17) ?
    C9 C10 C11 C12 . . . . -1.0(3) ?
    C10 C11 C12 C13 . . . . 0.9(3) ?
    C11 C12 C13 C14 . . . . -0.1(3) ?
    C12 C13 C14 C9 . . . . -0.7(3) ?
    C10 C9 C14 C13 . . . . 0.6(3) ?
    C8 C9 C14 C13 . . . . 176.85(16) ?
    C7 C8 C15 C16 . . . . 177.41(15) ?
    C9 C8 C15 C16 . . . . -1.8(2) ?
    C7 C8 C15 C20 . . . . -1.9(2) ?
    C9 C8 C15 C20 . . . . 178.84(14) ?
    C20 C15 C16 C17 . . . . -1.7(3) ?
    C8 C15 C16 C17 . . . . 178.98(17) ?
    C15 C16 C17 C18 . . . . -0.1(3) ?
    C16 C17 C18 C19 . . . . 1.0(3) ?
    C17 C18 C19 C20 . . . . 0.1(3) ?
    C18 C19 C20 N1 . . . . 176.85(18) ?
    C18 C19 C20 C15 . . . . -1.9(3) ?
    C16 C15 C20 N1 . . . . -176.02(16) ?
    C8 C15 C20 N1 . . . . 3.4(2) ?
    C16 C15 C20 C19 . . . . 2.7(2) ?
    C8 C15 C20 C19 . . . . -177.96(15) ?
    C8 C7 C21 N1 . . . . 2.5(2) ?
    C6 C7 C21 N1 . . . . -176.10(15) ?
    C8 C7 C21 C1 . . . . -178.28(15) ?
    C6 C7 C21 C1 . . . . 3.1(2) ?
    C2 C1 C21 N1 . . . . -151.45(15) ?
    C2 C1 C21 C7 . . . . 29.3(2) ?
    C7 C21 N1 C20 . . . . -1.2(2) ?
    C1 C21 N1 C20 . . . . 179.53(15) ?
    C19 C20 N1 C21 . . . . 179.55(15) ?
    C15 C20 N1 C21 . . . . -1.8(2) ?
loop_
    _geom_hbond_atom_site_label_D
    _geom_hbond_atom_site_label_H
    _geom_hbond_atom_site_label_A
    _geom_hbond_site_symmetry_A
    _geom_hbond_distance_DH
    _geom_hbond_distance_HA
    _geom_hbond_distance_DA
    _geom_hbond_angle_DHA
    C11 H11 Cg1 3_565 0.93 3.197 3.814(3) 125.65
