# Supplementary material for: 3,3-Dimethyl-9-phenyl-3,4-dihydro­acridin-1(2H)-one
Source: Acta Crystallogr Sect E Struct Rep Online. 2008 Jul 19;64(Pt 8):o1554. doi: 10.1107/S1600536808022083 (PMC2962177; doi:10.1107/S1600536808022083)
Supplement: Supplementary file 2 [file e-64-o1554-Isup2.hkl]

#
# h,k,l, Fc-squared, Fo-squared, sigma(Fo-squared) and status flag
#
data_I
_shelx_title ' W2'
_shelx_refln_list_code          4
_shelx_F_calc_maximum      121.81
_exptl_crystal_F_000       440.00
_reflns_d_resolution_high  0.7571
 
loop_
 _symmetry_equiv_pos_as_xyz
 'x, y, z'
 '-x, y, -z+1/2'
 'x+1/2, y+1/2, z'
 '-x+1/2, y+1/2, -z+1/2'
 '-x, -y, -z'
 'x, -y, z-1/2'
 '-x+1/2, -y+1/2, -z'
 'x+1/2, -y+1/2, z-1/2'
 
_cell_length_a    16.3414
_cell_length_b    11.3889
_cell_length_c    18.7718
_cell_angle_alpha  90.000
_cell_angle_beta  110.386
_cell_angle_gamma  90.000
 
_shelx_F_squared_multiplier     1.000
 
loop_
 _refln_index_h
 _refln_index_k
 _refln_index_l
 _refln_F_squared_calc
 _refln_F_squared_meas
 _refln_F_squared_sigma
 _refln_observed_status
   6   0   0     2075.85     2180.51     22.45 o
  10   0   0       63.28       48.23      6.35 o
  12   0   0      203.46      255.50      6.72 o
  14   0   0        4.00       13.73      5.67 o
  16   0   0      233.78      196.66     11.83 o
  18   0   0       14.44       11.91     10.63 o
  20   0   0       14.69       10.52      9.10 o
   1   1   0     1128.58     1260.59     21.66 o
   5   1   0      629.70      588.79      7.13 o
   7   1   0     4772.46     4922.67     42.53 o
   9   1   0     1381.83     1385.55      7.18 o
  11   1   0      519.37      512.23      6.45 o
  13   1   0       64.72       57.82      3.67 o
  15   1   0       28.53       20.85      3.95 o
  17   1   0       30.09       36.06      3.98 o
  19   1   0        9.40       15.07      5.10 o
   2   2   0      391.18      310.06      8.71 o
   4   2   0     1824.69     1780.04     19.54 o
   6   2   0      998.72     1023.76      7.76 o
   8   2   0     2989.39     3065.64     14.96 o
  10   2   0       56.15       45.40      4.17 o
  12   2   0      738.62      658.27      6.88 o
  14   2   0        5.15        3.57      3.72 o
  16   2   0      199.44      183.06      4.36 o
  18   2   0        4.81       18.72      8.19 o
  20   2   0        5.49        1.35      8.16 o
   1   3   0     1507.79     1415.56     16.68 o
   3   3   0      267.05      267.49      8.60 o
   5   3   0     1057.00     1069.55     10.40 o
   7   3   0      815.69      751.42      9.99 o
   9   3   0      675.27      604.11      5.10 o
  11   3   0       49.82       55.06      6.35 o
  13   3   0        0.03        3.28      5.21 o
  15   3   0       50.37       58.64      4.17 o
  17   3   0      146.53      133.38      6.35 o
  19   3   0       28.52       29.57      4.12 o
   0   4   0      458.39      505.24      9.63 o
   2   4   0      418.16      418.44      7.10 o
   4   4   0     1283.52     1215.49     15.92 o
   6   4   0       71.56      149.80      5.83 o
   8   4   0      105.46      122.87      4.90 o
  10   4   0       12.47        9.95      4.49 o
  12   4   0      103.39       80.24      4.29 o
  14   4   0       59.52       64.23      5.39 o
  16   4   0       31.08       24.61      4.22 o
  18   4   0       21.16       26.75      4.15 o
   1   5   0      762.42      727.99     15.79 o
   3   5   0      663.07      726.48      9.15 o
   5   5   0      521.16      506.32      5.76 o
   7   5   0       72.73       53.28      5.37 o
   9   5   0      273.83      303.91      5.50 o
  11   5   0       67.53       54.72     19.09 o
  13   5   0       11.51        8.97      4.27 o
  15   5   0       31.85       50.54      5.02 o
  17   5   0        4.01       -2.23      6.37 o
  19   5   0       11.86       15.30      5.62 o
   0   6   0      346.91      453.19      6.89 o
   2   6   0     1081.66     1012.51     16.50 o
   4   6   0        2.67       14.26      4.78 o
   6   6   0      174.25      153.39      5.21 o
   8   6   0      141.15      143.17     10.95 o
  10   6   0       21.28       28.51      9.44 o
  12   6   0       87.57       97.56      6.27 o
  14   6   0       48.98       55.79      4.49 o
  16   6   0       10.95        5.64      5.32 o
  18   6   0       45.80       59.69     13.30 o
   1   7   0      921.42     1025.79     18.01 o
   3   7   0        3.06       11.92      7.15 o
   5   7   0      218.81      237.29      5.03 o
   7   7   0       49.31       54.38      5.96 o
   9   7   0      239.57      233.37      5.85 o
  11   7   0      188.71      174.59      4.78 o
  13   7   0        0.53        2.03     16.18 o
  15   7   0       21.96       27.16     13.82 o
  17   7   0        0.42       -2.23      3.75 o
   0   8   0      838.10      789.19     22.51 o
   2   8   0      324.39      336.90      5.23 o
   4   8   0        1.44       -0.15      3.99 o
   6   8   0        6.35        9.53      6.62 o
   8   8   0     1005.00      980.75     43.81 o
  10   8   0      403.79      423.72      6.16 o
  12   8   0        0.79       -1.37      5.90 o
  14   8   0       26.96       30.72      6.12 o
  16   8   0       19.37       25.12      3.87 o
   1   9   0       23.24       21.34      4.27 o
   3   9   0       82.40       67.41      4.52 o
   5   9   0      137.55      131.38      8.08 o
   7   9   0      362.08      355.46      9.79 o
   9   9   0       17.45       12.37      5.57 o
  11   9   0      111.23      107.83      6.12 o
  13   9   0        2.94       17.44      6.55 o
  15   9   0       48.56       49.01     11.74 o
   0  10   0     1573.49     1504.71     54.85 o
   2  10   0      155.15      154.54      4.66 o
   4  10   0      631.48      666.36     11.98 o
   6  10   0        1.96       -0.58      5.00 o
   8  10   0       59.43       58.36      4.65 o
  10  10   0      177.04      138.01     18.60 o
  12  10   0       73.90       68.18      5.39 o
  14  10   0        2.35       12.15      4.59 o
   1  11   0        3.26       14.93      3.59 o
   3  11   0       30.78       16.93      3.27 o
   5  11   0      243.37      252.91      5.38 o
   7  11   0       19.58       28.59      4.59 o
   9  11   0      167.25      171.61     19.90 o
  11  11   0      123.65      124.19      4.80 o
  13  11   0       30.13       28.51      4.54 o
   0  12   0      221.60      211.67     17.89 o
   2  12   0        5.25        5.27      3.45 o
   4  12   0        3.80        4.02      5.07 o
   6  12   0       29.78       33.88      5.11 o
   8  12   0        1.85       30.50     22.93 o
  10  12   0      125.11      148.62     24.04 o
  12  12   0        0.83       30.36      7.77 o
   1  13   0       78.23       88.75      4.07 o
   3  13   0      101.56      110.49      5.27 o
   5  13   0        1.49        4.26      3.54 o
   7  13   0      121.09      133.16      4.35 o
   9  13   0        5.37        6.44     15.19 o
   0  14   0      148.15      114.79      6.10 o
   2  14   0       14.21       21.27      4.17 o
   4  14   0       61.23       68.14      7.53 o
   6  14   0       42.62       58.07      6.27 o
   1  15   0        0.34        2.90      8.23 o
 -19   1   1        0.85       -3.47      3.47 o
 -17   1   1      255.59      215.82      5.64 o
 -15   1   1       91.24       88.04      4.07 o
 -13   1   1     5608.12     5590.76     27.98 o
 -11   1   1        2.90        3.03      4.35 o
  -9   1   1    11430.70    11686.81    347.04 o
  -7   1   1     2910.90     3154.03      9.73 o
  -1   1   1    13403.14    12776.27     97.71 o
   1   1   1    14837.04    14292.72     58.86 o
   5   1   1     6972.27     7425.59     83.86 o
   7   1   1      195.52      204.99      4.93 o
   9   1   1      208.63      218.50      4.47 o
  11   1   1      175.19      188.38      4.56 o
  13   1   1        0.05       10.89      6.38 o
  15   1   1        7.72        2.88      3.94 o
  17   1   1       10.33        5.68      3.20 o
  19   1   1       11.22       13.82      3.16 o
 -20   2   1        6.03        0.91      4.92 o
 -18   2   1       63.86       46.33      4.54 o
 -16   2   1      538.46      470.03      6.63 o
 -14   2   1       47.30       52.86      4.12 o
 -12   2   1     1215.03     1188.77     11.21 o
 -10   2   1       18.87       12.80      4.46 o
  -6   2   1      240.68      308.04      6.06 o
  -2   2   1     1448.63     1395.73     16.82 o
   2   2   1     6966.29     6497.04     91.43 o
   4   2   1     1819.50     1855.33     12.64 o
   6   2   1     7700.80     7834.92     97.45 o
   8   2   1        0.25       -4.54      4.54 o
  10   2   1      360.66      337.54      4.82 o
  12   2   1      889.83      919.43     10.28 o
  14   2   1       91.12      101.26      4.80 o
  16   2   1       92.48       91.57      3.84 o
  18   2   1       12.57        7.14      4.09 o
 -19   3   1        9.94       11.83      5.22 o
 -17   3   1        0.15       -0.37      3.87 o
 -15   3   1       24.92       33.59      7.57 o
 -13   3   1       22.77       32.94      4.61 o
 -11   3   1      329.94      308.09      8.06 o
  -9   3   1      807.16      934.15      6.50 o
  -7   3   1     3646.82     4035.80     42.78 o
  -5   3   1     1469.71     1366.07      8.79 o
  -3   3   1      616.04      701.09      8.57 o
  -1   3   1        2.59        5.92      7.26 o
   1   3   1     4395.31     4516.29     25.34 o
   3   3   1      272.68      218.68      8.45 o
   5   3   1     1053.20     1229.79     23.27 o
   7   3   1       81.19      109.64      5.41 o
   9   3   1       60.64       77.86      4.25 o
  11   3   1      467.65      494.17     10.45 o
  13   3   1      861.93      968.70     12.82 o
  15   3   1       90.30      104.69      6.08 o
  17   3   1       66.15       53.27      4.31 o
  19   3   1       15.82       19.08      4.57 o
 -18   4   1        6.92        2.01      3.90 o
 -16   4   1        4.94       22.80      7.77 o
 -14   4   1      623.23      651.40     17.10 o
 -12   4   1        1.89        4.33      4.59 o
 -10   4   1      151.44      165.84      4.86 o
  -8   4   1       23.63       23.01      5.07 o
  -6   4   1     2993.38     3180.99     42.02 o
  -4   4   1      954.89      897.72      8.77 o
  -2   4   1      302.18      274.40      5.62 o
   0   4   1        3.91        8.19      5.54 o
   2   4   1      420.21      403.74      5.76 o
   4   4   1     1964.57     1912.34     43.06 o
   6   4   1      885.86      976.02     31.56 o
   8   4   1        3.93        9.56      4.24 o
  10   4   1      817.21      901.24     10.92 o
  12   4   1        0.99       -1.58      3.71 o
  14   4   1      415.41      401.02      7.99 o
  16   4   1       80.13       74.65      3.88 o
  18   4   1       26.03       25.67      3.65 o
 -19   5   1        8.73       15.64      5.26 o
 -17   5   1       22.22       30.44      4.10 o
 -15   5   1       14.14       15.37      4.71 o
 -13   5   1       29.93       24.16      7.57 o
 -11   5   1       91.62       81.28      8.54 o
  -9   5   1      263.48      271.77      5.66 o
  -7   5   1       20.78       11.53      4.53 o
  -5   5   1       78.08       72.52      5.07 o
  -3   5   1       65.15       79.25      4.93 o
  -1   5   1       18.94       29.39      5.17 o
   1   5   1     7477.22     7718.07    134.48 o
   3   5   1      425.13      441.16      6.39 o
   5   5   1        5.49       -1.17      5.36 o
   7   5   1      287.10      362.85      6.74 o
   9   5   1       17.29       19.83     12.32 o
  11   5   1       64.51       73.39      9.41 o
  13   5   1       54.51       49.47     14.77 o
  15   5   1        3.86       -4.33     10.71 o
  17   5   1        1.92       -3.13      3.84 o
 -18   6   1        1.70       11.97      3.85 o
 -16   6   1       40.65       39.99     13.40 o
 -14   6   1        1.25       13.02      7.22 o
 -12   6   1       62.49       59.14     11.91 o
 -10   6   1      136.63      142.46      5.90 o
  -8   6   1        4.17       -2.64      7.78 o
  -6   6   1      298.70      301.03      5.55 o
  -4   6   1       18.28       17.59      4.55 o
  -2   6   1     2147.18     2243.01     15.25 o
   0   6   1     1623.50     1745.87     29.14 o
   2   6   1        0.66        6.62      3.58 o
   4   6   1      355.51      403.86      8.14 o
   6   6   1      130.33      112.71      5.25 o
   8   6   1      737.69      725.86      6.52 o
  10   6   1        3.95        6.40      4.52 o
  12   6   1       66.95       84.96      5.71 o
  14   6   1       32.75       33.73      5.46 o
  16   6   1       18.86       14.22      5.39 o
  18   6   1        4.66       10.01      8.83 o
 -17   7   1        1.64        8.72      3.80 o
 -15   7   1       27.16       33.30      5.36 o
 -13   7   1      125.57      124.65      4.63 o
 -11   7   1      195.49      194.52      6.73 o
  -9   7   1        0.34       10.55      4.72 o
  -7   7   1       70.88       75.90      4.60 o
  -5   7   1      515.38      450.70      5.46 o
  -3   7   1       11.19       11.97      3.81 o
  -1   7   1        0.17        4.33      4.32 o
   1   7   1       79.04       98.79      3.82 o
   3   7   1      167.86      153.33      4.25 o
   5   7   1       37.82       38.03      8.55 o
   7   7   1       58.11       79.60      4.98 o
   9   7   1       33.08       40.59     15.37 o
  11   7   1       39.01       53.70     11.26 o
  13   7   1        1.26       -4.26      9.93 o
  15   7   1        6.39       16.69      5.52 o
  17   7   1       12.96        8.36      4.43 o
 -16   8   1        0.21        9.23      4.99 o
 -14   8   1        0.92        6.02      3.76 o
 -12   8   1       69.33       59.51      4.44 o
 -10   8   1      241.09      260.55      9.32 o
  -8   8   1      810.22      807.03     10.76 o
  -6   8   1       95.10      105.53      5.85 o
  -4   8   1     1107.53      980.18     23.10 o
  -2   8   1       76.18       61.84      3.61 o
   0   8   1       61.96       68.15      4.36 o
   2   8   1        0.11        6.06      4.02 o
   4   8   1      184.90      209.10      4.54 o
   6   8   1      607.47      578.24     16.62 o
   8   8   1       85.31       93.98      5.60 o
  10   8   1       21.18       26.21      5.88 o
  12   8   1       37.14       69.80     12.82 o
  14   8   1       18.93       14.94      4.32 o
  16   8   1        2.86       18.82      4.48 o
 -15   9   1       18.60       20.23      8.27 o
 -13   9   1       80.38       82.00      7.18 o
 -11   9   1       12.66       16.98     11.97 o
  -9   9   1       77.90       85.60     10.28 o
  -7   9   1      365.33      363.72      5.15 o
  -5   9   1     2081.87     2019.70     25.92 o
  -3   9   1     1718.75     1681.89     17.35 o
  -1   9   1       61.11       52.90      4.08 o
   1   9   1      670.30      658.52     12.14 o
   3   9   1     1122.69     1127.64     19.82 o
   5   9   1      460.62      446.93     12.71 o
   7   9   1     2240.80     2176.93     82.28 o
   9   9   1      142.43      142.90      8.44 o
  11   9   1      132.17      118.46      4.65 o
  13   9   1       16.42       10.73      4.88 o
  15   9   1       78.98       63.71     11.89 o
 -14  10   1       66.77       82.66      4.45 o
 -12  10   1       15.87       22.53      5.32 o
 -10  10   1      184.88      139.79     10.13 o
  -8  10   1      202.75      200.23      5.12 o
  -6  10   1       43.80       46.84      6.55 o
  -4  10   1       77.68       75.61      3.77 o
  -2  10   1      227.30      213.12      4.15 o
   0  10   1       47.03       66.82      4.39 o
   2  10   1      231.69      220.49      4.70 o
   4  10   1      338.99      333.44     12.62 o
   6  10   1      787.13      774.69     29.45 o
   8  10   1        2.04        0.29      5.59 o
  10  10   1      476.67      439.16     21.75 o
  12  10   1       15.09       14.21      3.78 o
  14  10   1      165.47      144.19      8.58 o
 -13  11   1       15.83       21.89      5.59 o
 -11  11   1       65.02       89.03     10.00 o
  -9  11   1        5.38        5.79      7.61 o
  -7  11   1      103.50      100.05      4.22 o
  -5  11   1        6.29       13.12      8.32 o
  -3  11   1       83.57       88.54      4.09 o
  -1  11   1        0.03        4.95      3.94 o
   1  11   1      320.31      271.18      5.49 o
   3  11   1      234.56      218.65      4.65 o
   5  11   1       27.19       28.20      4.05 o
   7  11   1        0.89       -0.70     11.20 o
   9  11   1       10.29        7.15     10.12 o
  11  11   1       42.33       60.39      7.35 o
  13  11   1        4.44       -0.23      5.66 o
 -12  12   1       79.21       96.34     13.66 o
 -10  12   1       20.59       19.44      4.03 o
  -8  12   1       54.34       69.67     18.91 o
  -6  12   1       56.62       74.61      4.88 o
  -4  12   1       55.56       61.43      3.64 o
  -2  12   1        0.00        1.97      3.88 o
   0  12   1        1.28       -3.24      3.24 o
   2  12   1       26.09       16.26      3.91 o
   4  12   1       13.37       16.54      3.69 o
   6  12   1      117.18       97.70      7.20 o
   8  12   1       15.30       10.66      6.88 o
  10  12   1        6.63        6.04      6.62 o
  -9  13   1       22.54       35.66     11.74 o
  -7  13   1       62.46       78.49      6.46 o
  -5  13   1        8.84        7.83      4.48 o
  -3  13   1       31.30       39.87      3.96 o
  -1  13   1        2.87        4.54      5.55 o
   1  13   1        5.98       19.13      3.92 o
   3  13   1       65.83       71.64      5.84 o
   5  13   1        7.44       19.04      4.97 o
   7  13   1       76.50       88.40      6.03 o
   9  13   1       50.62       50.47      8.47 o
  -6  14   1       55.76       68.05      5.24 o
  -4  14   1        1.09        0.70      3.62 o
  -2  14   1       16.88       16.20      4.77 o
   0  14   1        1.96       12.19      4.49 o
   2  14   1       84.16      103.18      6.42 o
   4  14   1        9.29       16.24      5.38 o
   6  14   1        4.97        7.16      4.02 o
 -20   0   2        1.25        3.29      5.62 o
 -18   0   2      615.00      578.69     12.20 o
 -16   0   2       70.18       71.54     13.02 o
 -14   0   2     1274.40     1165.18      8.65 o
 -12   0   2       48.03       58.30      5.14 o
 -10   0   2    14629.79    14800.63     33.98 o
  -8   0   2     6784.88     7107.96    140.28 o
  -6   0   2     4455.44     4341.36     51.74 o
  -2   0   2     8936.38     8440.28     61.46 o
   4   0   2      166.23      140.64      9.20 o
   6   0   2      593.59      493.02      8.58 o
   8   0   2     4367.22     4700.71     54.72 o
  10   0   2      577.61      455.14      7.14 o
  12   0   2      307.48      303.24      6.69 o
  14   0   2      334.85      309.97     11.96 o
  16   0   2      120.34       96.38      5.82 o
  18   0   2       85.58       96.26      7.22 o
 -19   1   2       25.76       31.46      5.50 o
 -17   1   2      556.23      490.91     14.08 o
 -15   1   2      194.79      205.12      6.26 o
 -13   1   2     3224.55     3154.24     27.73 o
 -11   1   2      353.91      383.18      5.16 o
  -9   1   2     1205.80     1227.10     10.14 o
  -7   1   2     3801.79     4204.85     10.65 o
  -5   1   2      853.92      878.42      7.33 o
  -1   1   2     3913.60     3827.20     28.63 o
   1   1   2     1819.54     1544.74     49.93 o
   3   1   2     8530.37     7856.16    139.67 o
   5   1   2     3783.96     3585.67     35.58 o
   7   1   2      789.03      743.14      5.55 o
   9   1   2      296.96      333.07      4.99 o
  11   1   2      424.20      422.18      4.65 o
  13   1   2        1.10        1.86      4.01 o
  15   1   2       46.12       54.53      4.18 o
  17   1   2        3.21       13.52      5.04 o
  19   1   2        7.83        6.45      5.14 o
 -20   2   2       60.70       36.37      3.43 o
 -18   2   2      117.56      119.07      8.78 o
 -16   2   2      777.99      679.27      8.03 o
 -14   2   2       19.93       18.64      3.96 o
 -12   2   2     1766.57     1826.87      9.54 o
 -10   2   2      232.06      242.66      5.57 o
  -8   2   2     3704.39     3832.90     32.66 o
  -6   2   2      914.89      975.90      8.32 o
  -4   2   2     8906.73     8956.89    103.25 o
  -2   2   2      479.59      441.89      9.65 o
   0   2   2      768.70      806.38     10.34 o
   2   2   2      429.08      380.96      7.72 o
   4   2   2     1456.11     1357.90      9.40 o
   6   2   2      519.54      541.55      5.80 o
   8   2   2      431.50      405.98      5.12 o
  10   2   2      354.82      421.56      5.79 o
  12   2   2        3.60        5.86      5.51 o
  14   2   2       55.57       50.94      6.88 o
  16   2   2        7.29       11.29      3.56 o
  18   2   2        1.33        4.32      4.22 o
 -19   3   2        4.91       14.97      3.94 o
 -17   3   2      180.54      156.68      3.63 o
 -15   3   2       25.29       22.96      4.28 o
 -13   3   2      321.73      349.85      4.86 o
 -11   3   2       47.07       54.04      6.18 o
  -9   3   2       26.38       39.16      4.16 o
  -7   3   2      262.73      300.76      6.63 o
  -5   3   2      163.49      169.16      5.86 o
  -3   3   2     3578.07     3434.36     19.59 o
  -1   3   2      412.76      349.53      7.08 o
   3   3   2        2.18       -1.38      7.88 o
   5   3   2     1123.25     1054.25      7.70 o
   7   3   2      374.82      383.78      5.40 o
   9   3   2     1224.86     1229.24      6.99 o
  11   3   2       41.18       45.76      3.96 o
  13   3   2       55.31       60.19      8.60 o
  15   3   2       20.56       25.34      4.99 o
  17   3   2      116.31       90.83      5.77 o
  19   3   2        1.97        6.43      6.76 o
 -18   4   2        9.26        6.59      3.86 o
 -16   4   2       40.33       42.50      4.52 o
 -14   4   2        6.59       -1.19      4.13 o
 -12   4   2        3.06       29.23      5.19 o
 -10   4   2        8.26       16.98      8.29 o
  -8   4   2      154.96      129.29      4.94 o
  -6   4   2     2655.26     2747.39     37.97 o
  -4   4   2      833.14      809.44     13.70 o
  -2   4   2     3114.78     3193.08     21.96 o
   0   4   2      981.45     1065.20     15.14 o
   2   4   2       50.08       74.11      5.43 o
   4   4   2     3538.04     3642.20     22.28 o
   6   4   2      268.99      287.56      6.05 o
   8   4   2     2596.01     2817.50    116.74 o
  10   4   2      523.76      615.23      7.17 o
  12   4   2       26.42       24.09      4.18 o
  14   4   2       66.29       79.13      3.97 o
  16   4   2        0.21       -2.68      4.31 o
  18   4   2       11.29        3.76      9.19 o
 -19   5   2       34.37       63.78     10.41 o
 -17   5   2        5.57       18.89      6.55 o
 -15   5   2        2.04        7.38      6.62 o
 -13   5   2        8.72       16.12      4.06 o
 -11   5   2       34.33       32.32      4.31 o
  -9   5   2        8.30        7.81      4.12 o
  -7   5   2      414.47      379.60      5.14 o
  -5   5   2      143.75      167.19      5.42 o
  -3   5   2      125.52      127.79      5.13 o
  -1   5   2      316.92      352.07      8.37 o
   1   5   2      454.85      578.05      5.87 o
   3   5   2      630.43      572.11      6.81 o
   5   5   2     1435.30     1530.08     10.61 o
   7   5   2        8.69        9.40      4.98 o
   9   5   2      712.88      753.60      7.47 o
  11   5   2      245.71      276.90     15.16 o
  13   5   2       14.65       43.37      5.57 o
  15   5   2        4.78       10.19      8.53 o
  17   5   2        4.75       10.25      6.99 o
 -18   6   2        0.46        4.22      6.88 o
 -16   6   2       18.23        5.04      4.32 o
 -14   6   2        4.94       35.42     17.60 o
 -12   6   2      283.18      315.61      5.43 o
 -10   6   2       25.45       16.72      4.21 o
  -8   6   2      245.04      275.29      6.48 o
  -6   6   2        0.35       -2.26      5.51 o
  -4   6   2       18.12        7.31      4.11 o
  -2   6   2      430.26      351.96      6.35 o
   0   6   2      116.65      124.17      3.66 o
   2   6   2       19.94       17.47      4.23 o
   4   6   2       48.44       57.63      6.52 o
   6   6   2     1334.02     1308.26     31.22 o
   8   6   2      472.20      505.93     25.07 o
  10   6   2        6.45       10.59      8.11 o
  12   6   2        2.16       -6.37      6.37 o
  14   6   2        2.91       13.83      6.99 o
  16   6   2       13.43       20.75      8.17 o
 -17   7   2        4.15        1.15      4.85 o
 -15   7   2       13.18       35.43      5.16 o
 -13   7   2      167.25      160.53      4.16 o
 -11   7   2      168.06      178.69     11.80 o
  -9   7   2        8.06       24.15      4.27 o
  -7   7   2      216.74      224.95      4.62 o
  -5   7   2       89.71       97.26     10.70 o
  -3   7   2       15.62        9.59      3.50 o
  -1   7   2      654.14      691.30      6.58 o
   1   7   2      863.46      887.82      9.00 o
   3   7   2       37.31       42.14      8.65 o
   5   7   2      384.48      328.53      5.72 o
   7   7   2      443.70      434.98      5.95 o
   9   7   2       28.41       30.20      4.64 o
  11   7   2       11.80       35.05      9.66 o
  13   7   2       64.04       65.24      4.61 o
  15   7   2        1.99        7.70      5.34 o
  17   7   2        0.40       21.71     21.89 o
 -16   8   2        6.94       -0.35      4.51 o
 -14   8   2      118.47      114.56      4.53 o
 -12   8   2       38.35       60.79      5.37 o
 -10   8   2      418.49      398.13     13.39 o
  -8   8   2      997.36      966.33      7.25 o
  -6   8   2     3510.56     3339.58     54.80 o
  -4   8   2        2.34        7.68      3.99 o
  -2   8   2      441.61      429.72      4.80 o
   0   8   2      160.64      167.11      4.22 o
   2   8   2      304.09      289.99      5.13 o
   4   8   2       71.47       88.12      4.93 o
   6   8   2        1.59       14.73     15.09 o
   8   8   2       32.19       45.17      7.52 o
  10   8   2       27.05       17.55     14.79 o
  12   8   2       49.90       51.45     15.96 o
  14   8   2        2.92        8.79      3.67 o
  16   8   2        2.52        2.61     10.89 o
 -15   9   2        6.13       17.79     10.72 o
 -13   9   2       17.80       10.81      5.55 o
 -11   9   2       17.33       11.40      7.07 o
  -9   9   2      109.55      114.60      5.00 o
  -7   9   2      856.69      859.45     19.32 o
  -5   9   2     1353.73     1338.54      7.40 o
  -3   9   2     1146.25     1090.03     17.77 o
  -1   9   2      689.36      701.54      7.79 o
   1   9   2     1361.45     1244.84     23.24 o
   3   9   2      522.48      514.62     17.85 o
   5   9   2      285.32      272.78     15.13 o
   7   9   2      219.87      224.34      8.92 o
   9   9   2        9.73        3.89     12.43 o
  11   9   2       99.87      122.11      8.82 o
  13   9   2       25.55       34.33      5.46 o
  15   9   2       13.64        3.28      4.52 o
 -14  10   2       13.39       18.71      4.48 o
 -12  10   2        1.63        7.38      3.91 o
 -10  10   2        0.72       15.81     16.37 o
  -8  10   2      276.11      256.76      6.61 o
  -6  10   2      969.50      949.31     10.98 o
  -4  10   2       28.33       24.42      3.46 o
  -2  10   2     1930.66     1890.17     15.69 o
   0  10   2        8.55        4.85      4.50 o
   2  10   2     1802.84     1722.69     10.50 o
   4  10   2       79.53       82.25      4.30 o
   6  10   2      821.11      781.70     26.69 o
   8  10   2       49.57       51.54     14.53 o
  10  10   2      227.12      218.99      4.95 o
  12  10   2        0.03       -2.84      3.77 o
  14  10   2        0.42        9.34      4.50 o
 -13  11   2       83.26       81.58      4.88 o
 -11  11   2        0.53       -0.56      4.85 o
  -9  11   2        0.01        2.75      4.49 o
  -7  11   2       22.78       29.01      4.15 o
  -5  11   2       10.24       17.43      5.62 o
  -3  11   2       14.67       18.74      4.13 o
  -1  11   2      195.40      174.99      4.26 o
   1  11   2      644.06      567.51      9.06 o
   3  11   2      261.93      278.95      8.46 o
   5  11   2       35.20       35.97      4.20 o
   7  11   2       91.27      115.48      4.73 o
   9  11   2       48.46       45.81      7.02 o
  11  11   2      153.56      156.62     35.51 o
 -12  12   2        0.25       -4.25      4.25 o
 -10  12   2        0.14        1.41      5.43 o
  -8  12   2        7.38       11.13      3.63 o
  -6  12   2        0.02       -4.36      6.32 o
  -4  12   2       54.97       54.48      4.98 o
  -2  12   2        8.15       10.74      3.92 o
   0  12   2       21.77       29.89      3.91 o
   2  12   2       24.72       27.92      4.10 o
   4  12   2       31.46       32.22      4.53 o
   6  12   2       63.72       69.06      5.11 o
   8  12   2       20.67       39.85      4.02 o
  10  12   2        7.71       27.08     17.18 o
  -9  13   2        5.49       20.34      8.08 o
  -7  13   2       70.15       66.42      9.32 o
  -5  13   2       10.84       16.47      4.52 o
  -3  13   2       55.26       61.03      4.98 o
  -1  13   2       44.50       49.45      5.27 o
   1  13   2        2.72        7.62      3.84 o
   3  13   2        0.66       -3.71      4.21 o
   5  13   2       11.96       17.41      5.15 o
   7  13   2        2.97       16.53      9.53 o
   9  13   2       13.45       24.95     12.54 o
  -6  14   2      112.11      116.12      4.88 o
  -4  14   2      147.06      151.50      3.66 o
  -2  14   2        0.03       11.54      3.14 o
   0  14   2       38.91       52.06      4.05 o
   2  14   2        0.06        2.13      6.24 o
   4  14   2       12.85       16.25      5.57 o
   6  14   2        1.21        2.63      8.01 o
 -19   1   3        5.93        0.72      3.89 o
 -17   1   3      266.74      221.84      6.19 o
 -15   1   3        3.26        5.52      7.69 o
 -13   1   3     2701.78     2697.01     36.39 o
 -11   1   3      106.78       83.83      4.14 o
  -9   1   3     1726.28     1910.60     17.60 o
  -7   1   3      366.65      357.48      4.73 o
  -5   1   3      500.81      556.94      7.36 o
  -3   1   3    14413.96    13828.64     45.30 o
  -1   1   3     1145.52      947.46     18.69 o
   1   1   3     7731.75     7500.16    166.43 o
   3   1   3     2547.32     2415.89     11.06 o
   5   1   3     1851.40     1709.09     11.78 o
   7   1   3      386.86      438.73      5.48 o
   9   1   3       66.11       68.50      4.42 o
  11   1   3        7.23        6.27      5.33 o
  13   1   3       54.37       66.71      5.94 o
  15   1   3        1.62        5.50      3.46 o
  17   1   3       23.92       31.83      4.28 o
  19   1   3        0.44        1.96      5.88 o
 -20   2   3       40.33       31.51      4.44 o
 -18   2   3      244.05      227.62      5.55 o
 -16   2   3      733.31      650.51      5.64 o
 -14   2   3       26.78       35.76      4.03 o
 -12   2   3      160.80      221.74      8.89 o
 -10   2   3       67.27       70.69      3.97 o
  -8   2   3     2468.00     2681.91      8.41 o
  -6   2   3     1618.44     1746.32     13.27 o
  -4   2   3     3377.98     3247.78     15.47 o
  -2   2   3     4462.00     4450.30     68.69 o
   2   2   3     1668.48     1652.36     16.14 o
   4   2   3      113.02      118.12      5.51 o
   6   2   3      731.18      856.70      6.67 o
   8   2   3      999.17      994.03      6.22 o
  10   2   3      483.43      500.39      9.84 o
  12   2   3      360.56      358.43      4.82 o
  14   2   3      337.50      345.26      4.41 o
  16   2   3        0.19        5.22      3.58 o
  18   2   3       32.76       27.48      3.54 o
 -19   3   3        0.07       -3.50      3.50 o
 -17   3   3      144.19      142.65      7.19 o
 -15   3   3        8.63        7.35      4.60 o
 -13   3   3      124.34      125.84      6.87 o
 -11   3   3      127.52      181.15      6.97 o
  -9   3   3      288.94      344.04      6.07 o
  -7   3   3       21.64       10.00      4.36 o
  -5   3   3       22.72       27.23      6.08 o
  -3   3   3     1077.77      948.63      9.61 o
  -1   3   3     5643.84     5475.88     37.59 o
   1   3   3      243.80      272.73      7.01 o
   3   3   3       55.89       49.55      5.63 o
   5   3   3     1476.60     1569.84      9.79 o
   7   3   3      222.26      241.11      5.55 o
   9   3   3     1162.13     1223.61      8.94 o
  11   3   3      116.59      156.57      4.87 o
  13   3   3      449.97      400.90      7.06 o
  15   3   3      208.18      202.35      7.81 o
  17   3   3        0.63       -1.74      4.55 o
 -20   4   3       35.82       32.70      4.98 o
 -18   4   3        0.33        6.34      5.43 o
 -16   4   3       54.18       55.36     12.91 o
 -14   4   3        7.56        5.19      4.03 o
 -12   4   3        0.92        8.60      7.67 o
 -10   4   3       10.66       18.38      4.89 o
  -8   4   3        0.44        1.33      4.41 o
  -6   4   3       38.50       39.85      4.76 o
  -4   4   3     3692.60     3668.95     14.05 o
  -2   4   3      753.52      804.30      6.95 o
   0   4   3    10284.77    10135.00     23.69 o
   2   4   3     1728.93     1694.09     27.64 o
   4   4   3     4940.58     4795.69    135.47 o
   6   4   3      669.14      795.63     23.50 o
   8   4   3        0.21       10.09      4.98 o
  10   4   3      229.79      213.22      4.74 o
  12   4   3        0.49       -0.59      4.56 o
  14   4   3        2.25        4.60      4.75 o
  16   4   3       22.66       27.77      4.29 o
  18   4   3        9.69       18.98      4.12 o
 -19   5   3       13.86       23.22     10.08 o
 -17   5   3        0.10       11.67      4.85 o
 -15   5   3       38.78       38.23      4.68 o
 -13   5   3      113.07      110.67      5.29 o
 -11   5   3       46.41       62.18      5.17 o
  -9   5   3      465.40      442.01      8.65 o
  -7   5   3     1193.02     1267.33     14.96 o
  -5   5   3     1646.90     1696.39     32.91 o
  -3   5   3     3340.57     3578.20     36.90 o
  -1   5   3       85.63       81.88      4.53 o
   1   5   3     8562.76     9396.97     44.68 o
   3   5   3        7.75       23.42      5.22 o
   5   5   3      523.04      601.11      7.62 o
   7   5   3       48.29       62.92      9.37 o
   9   5   3      846.58      808.42     12.46 o
  11   5   3      118.73       99.15     18.60 o
  13   5   3       15.18       31.75     13.17 o
  15   5   3       19.55       11.82      7.70 o
  17   5   3       46.57       56.26     10.88 o
 -18   6   3       11.22        5.77      3.56 o
 -16   6   3       17.70       21.66      3.52 o
 -14   6   3      249.16      233.10      5.12 o
 -12   6   3       78.35       69.78      4.72 o
 -10   6   3       49.52       63.07      4.06 o
  -8   6   3       17.15       13.58      3.62 o
  -6   6   3       64.55       89.49      4.60 o
  -4   6   3       70.20       87.67      4.58 o
  -2   6   3     3661.06     4030.13     35.13 o
   0   6   3      185.63      204.49      4.84 o
   2   6   3      606.14      704.56      6.68 o
   4   6   3      119.37      129.67      6.36 o
   6   6   3     1126.99     1260.07      8.67 o
   8   6   3      279.11      310.72      6.70 o
  10   6   3        6.37       10.92      7.31 o
  12   6   3       21.73       20.04      4.35 o
  14   6   3       61.64       68.16     10.57 o
  16   6   3       54.16       38.22      9.98 o
 -17   7   3        2.44        1.62      4.42 o
 -15   7   3      229.28      191.60      5.00 o
 -13   7   3       40.30       44.65     12.57 o
 -11   7   3      576.09      637.05     16.59 o
  -9   7   3      821.93      810.82     16.41 o
  -7   7   3      541.41      580.31     17.61 o
  -5   7   3      143.26      130.51      4.67 o
  -3   7   3      784.43      803.10     13.35 o
  -1   7   3      225.48      218.96      4.74 o
   1   7   3       98.71      102.81      4.50 o
   3   7   3       21.31       30.21      4.63 o
   5   7   3     1163.93     1152.30     12.48 o
   7   7   3      462.31      423.21      5.40 o
   9   7   3        3.43       12.46     16.31 o
  11   7   3      112.11      120.90      4.69 o
  13   7   3        0.02       11.20      8.88 o
  15   7   3        0.89       -2.71      5.41 o
 -16   8   3       87.61       73.68      9.81 o
 -14   8   3      189.16      163.26      6.20 o
 -12   8   3      296.82      277.88      7.36 o
 -10   8   3      604.59      622.68      6.14 o
  -8   8   3      704.33      692.71      6.52 o
  -6   8   3     4654.87     4463.15     40.49 o
  -4   8   3       23.14       41.67      4.45 o
  -2   8   3      979.78      901.64      7.44 o
   0   8   3      224.42      229.94      4.46 o
   2   8   3      957.66      954.55     17.92 o
   4   8   3      123.32      115.80      4.57 o
   6   8   3       78.41       84.60     13.39 o
   8   8   3        5.99        8.72      4.45 o
  10   8   3       43.48       49.18     12.18 o
  12   8   3        7.98       -2.45     16.60 o
  14   8   3      200.66      201.12      7.81 o
 -15   9   3       93.71       80.03      4.59 o
 -13   9   3       17.33       22.18      5.26 o
 -11   9   3      525.19      533.58      5.76 o
  -9   9   3       80.86       83.93      4.11 o
  -7   9   3     1292.93     1251.32      9.66 o
  -5   9   3       11.46       18.03      6.22 o
  -3   9   3     2452.75     2300.16     33.39 o
  -1   9   3      932.29      870.22     11.72 o
   1   9   3      161.32      153.79      4.58 o
   3   9   3      763.25      771.13     14.53 o
   5   9   3        0.00        3.38      5.85 o
   7   9   3      146.34      171.99     15.01 o
   9   9   3        2.39        1.35     10.38 o
  11   9   3      179.59      196.35      5.92 o
  13   9   3        0.50       18.70      4.51 o
  15   9   3       56.62       56.09      8.21 o
 -14  10   3       23.45       40.75     13.46 o
 -12  10   3       27.11       27.54      7.72 o
 -10  10   3        6.67       22.02     13.19 o
  -8  10   3       32.60       43.93      5.91 o
  -6  10   3        1.45        7.93      4.73 o
  -4  10   3      333.90      301.45      4.35 o
  -2  10   3     1111.23     1096.12     10.58 o
   0  10   3        4.41        8.23      4.17 o
   2  10   3      536.58      574.91      8.50 o
   4  10   3      306.64      290.97      4.84 o
   6  10   3      925.74      955.91     13.91 o
   8  10   3        7.24        3.60      4.77 o
  10  10   3       89.75      105.87      7.60 o
  12  10   3       16.02       10.09      5.49 o
 -13  11   3       24.29       23.64      4.62 o
 -11  11   3        1.98       -7.23     16.84 o
  -9  11   3       75.60       69.59      4.25 o
  -7  11   3       15.99       13.29      4.73 o
  -5  11   3        3.92        0.97     10.78 o
  -3  11   3        0.11        5.71      3.92 o
  -1  11   3        7.99       16.05      3.23 o
   1  11   3       47.18       42.14      3.79 o
   3  11   3       39.43       39.32      3.72 o
   5  11   3        2.79       15.02      7.88 o
   7  11   3       89.33       95.05     17.59 o
   9  11   3       63.24       48.11     12.34 o
  11  11   3        9.94       12.37      5.92 o
 -12  12   3        4.95       11.25      5.58 o
 -10  12   3       10.87       27.61      5.43 o
  -8  12   3       27.31       32.55      4.57 o
  -6  12   3        7.13        7.06      3.79 o
  -4  12   3       35.07       41.40      3.92 o
  -2  12   3       87.63       95.41      4.03 o
   0  12   3       58.24       50.35      5.08 o
   2  12   3        2.49        5.91      4.50 o
   4  12   3       51.04       47.22      4.04 o
   6  12   3        7.00       -5.60      6.45 o
   8  12   3        0.30       -4.65      4.65 o
  10  12   3       10.56       25.45      4.59 o
  -9  13   3        4.03        6.47      4.50 o
  -7  13   3       36.40       40.01      4.26 o
  -5  13   3        4.20        4.88      3.91 o
  -3  13   3       12.88       14.21      4.73 o
  -1  13   3        6.15        9.75      3.85 o
   1  13   3        4.41        1.38      4.25 o
   3  13   3       41.29       39.92      3.80 o
   5  13   3       28.13       37.70      4.02 o
   7  13   3        1.10       -3.86      4.55 o
  -6  14   3       31.44       40.49      5.38 o
  -4  14   3       13.77       22.96      3.62 o
  -2  14   3        5.78        4.26      3.95 o
   0  14   3       12.74       14.08      3.90 o
   2  14   3       23.85       41.38      4.11 o
   4  14   3       26.34       35.71      4.38 o
 -20   0   4       25.43       25.06      5.53 o
 -18   0   4       29.89       46.17      8.87 o
 -16   0   4      512.15      507.47      7.66 o
 -14   0   4        5.74        2.11      4.82 o
 -12   0   4        0.06       -4.83      4.83 o
 -10   0   4       23.19       33.17      5.13 o
  -8   0   4      928.76      922.88      7.46 o
  -6   0   4     5463.30     5010.93     18.26 o
  -4   0   4       56.30       37.06      7.56 o
   2   0   4     2375.93     2338.07     15.34 o
   4   0   4     2360.69     2127.59     28.62 o
   6   0   4     2145.27     2404.59     16.97 o
   8   0   4       57.89       71.13      5.32 o
  10   0   4     1002.70      948.76     38.59 o
  12   0   4      321.26      293.14      6.54 o
  14   0   4       44.62       32.77      5.64 o
  16   0   4        9.34       24.40      7.34 o
  18   0   4        3.40       13.79      5.62 o
 -21   1   4      108.18       83.92      5.21 o
 -19   1   4        1.44        7.40      4.35 o
 -17   1   4      227.75      224.63      6.99 o
 -15   1   4        1.55        3.30      6.20 o
 -13   1   4     1966.67     2036.36      7.25 o
 -11   1   4        1.07        2.06      4.36 o
  -9   1   4        6.88       14.75      3.58 o
  -7   1   4     5280.37     5195.44     37.58 o
  -5   1   4     5450.69     5446.09     33.35 o
  -3   1   4     9826.62     9254.32     36.52 o
  -1   1   4    12080.25    11900.21     42.14 o
   1   1   4     5911.38     5529.40     83.55 o
   3   1   4      594.34      576.58      8.28 o
   5   1   4        0.50       -3.86      3.90 o
   7   1   4     1347.46     1328.35      7.73 o
   9   1   4        6.90       15.99      4.37 o
  11   1   4      365.85      404.15      9.34 o
  13   1   4      222.87      243.52      4.66 o
  15   1   4        2.76        5.69      3.87 o
  17   1   4       45.92       41.80      3.71 o
 -20   2   4       65.00       66.75      4.52 o
 -18   2   4       80.71       72.38      4.63 o
 -16   2   4      179.79      183.83      5.64 o
 -14   2   4       30.49       45.85      5.23 o
 -12   2   4       25.99       27.40      4.30 o
 -10   2   4      192.63      163.70      5.31 o
  -8   2   4      218.55      286.86     10.12 o
  -6   2   4        2.27        3.43      5.26 o
  -4   2   4        1.66        9.37      6.99 o
  -2   2   4      377.08      378.36      9.17 o
   0   2   4     4682.14     4385.22     43.49 o
   2   2   4      144.34      122.13      7.48 o
   4   2   4     2180.64     1826.03    286.67 o
   6   2   4      176.21      210.44      4.57 o
   8   2   4      920.66      988.07      9.40 o
  10   2   4      119.10      106.49      4.57 o
  12   2   4      303.20      320.72      7.22 o
  14   2   4      178.78      189.85      4.49 o
  16   2   4       52.50       48.17      4.08 o
  18   2   4        0.54        7.60      4.00 o
 -19   3   4       24.93       14.61      3.97 o
 -17   3   4       12.85       12.29      3.96 o
 -15   3   4       28.36       31.82      5.59 o
 -13   3   4      145.17      144.97      3.91 o
 -11   3   4      303.43      294.36      5.39 o
  -9   3   4     1370.11     1478.87     12.46 o
  -7   3   4     2236.73     2537.16     24.44 o
  -5   3   4      652.05      646.28      8.90 o
  -3   3   4     2750.49     2604.08     37.35 o
  -1   3   4     1312.03     1379.38     16.65 o
   1   3   4      749.55      741.63      8.17 o
   3   3   4      746.45      712.70      7.33 o
   5   3   4       61.26       43.17      5.09 o
   7   3   4      529.34      552.82      7.91 o
   9   3   4        1.21        3.70      4.46 o
  11   3   4        3.56        3.00      4.84 o
  13   3   4       98.70       93.42      6.58 o
  15   3   4        5.92        9.43      3.58 o
  17   3   4        1.58       17.71      5.30 o
 -20   4   4        0.20        7.51      4.60 o
 -18   4   4       18.54       23.15      4.70 o
 -16   4   4       32.47       47.14      5.61 o
 -14   4   4        4.75       35.11     15.29 o
 -12   4   4      843.26      828.79      6.24 o
 -10   4   4        3.12        5.86      4.81 o
  -8   4   4        3.11        8.72      4.11 o
  -6   4   4       89.13       52.75      4.77 o
  -4   4   4        7.91       11.32      4.99 o
  -2   4   4     3567.21     3691.62     34.87 o
   0   4   4     1697.42     1739.74     17.94 o
   2   4   4      679.40      581.57      7.39 o
   4   4   4     4440.67     4617.53     13.71 o
   6   4   4     1461.18     1568.12     12.65 o
   8   4   4      244.95      252.38      7.60 o
  10   4   4      339.23      335.14     11.71 o
  12   4   4      187.46      204.23      9.26 o
  14   4   4        0.35        6.60      4.60 o
  16   4   4       27.42       29.20      3.93 o
 -19   5   4        8.49       14.68      5.33 o
 -17   5   4       43.42       38.89      7.05 o
 -15   5   4       23.75        2.16      4.23 o
 -13   5   4       82.27       96.35      4.28 o
 -11   5   4      217.61      277.11      9.75 o
  -9   5   4      102.30      105.91      5.45 o
  -7   5   4      622.56      609.13     14.14 o
  -5   5   4        0.01       -2.47      3.98 o
  -3   5   4     5378.11     5887.03     48.50 o
  -1   5   4        3.45        7.37      3.69 o
   3   5   4     2637.11     2785.04     29.50 o
   5   5   4     4372.98     4381.85    150.83 o
   7   5   4     1030.74     1115.31     18.88 o
   9   5   4       22.18       16.12      5.86 o
  11   5   4       59.61       46.66      9.61 o
  13   5   4        3.22       11.73      3.87 o
  15   5   4        3.92        4.95     12.99 o
  17   5   4       19.57       35.79     14.39 o
 -18   6   4        1.40       -0.81      8.15 o
 -16   6   4      185.52      160.06      4.23 o
 -14   6   4      321.87      321.60      5.10 o
 -12   6   4      664.47      631.40      8.81 o
 -10   6   4       58.82       69.14      4.00 o
  -8   6   4      839.16      852.08      8.83 o
  -6   6   4      179.22      235.82      4.37 o
  -4   6   4     4361.86     4526.49     41.81 o
  -2   6   4      487.62      415.18      6.11 o
   0   6   4     1097.62     1175.78     19.55 o
   2   6   4      230.40      210.10      4.67 o
   4   6   4      421.74      440.64      6.11 o
   6   6   4     1041.82      970.55     20.36 o
   8   6   4      168.36      169.01     19.56 o
  10   6   4      427.81      398.17      5.56 o
  12   6   4      162.34      164.14      7.24 o
  14   6   4       14.80       23.83      5.39 o
  16   6   4        6.19        0.06      3.83 o
 -17   7   4       15.74       19.98     16.92 o
 -15   7   4        4.11       14.13      4.52 o
 -13   7   4       68.35       90.45      4.04 o
 -11   7   4      312.51      327.49     12.27 o
  -9   7   4      756.84      798.43     15.97 o
  -7   7   4      782.17      772.11      6.67 o
  -5   7   4       25.91       25.97      4.17 o
  -3   7   4      234.48      214.70      4.29 o
  -1   7   4        5.36       -1.79      4.30 o
   1   7   4      427.19      533.90      5.60 o
   3   7   4       89.59      102.12      5.03 o
   5   7   4      108.03       95.86      9.28 o
   7   7   4       11.97       27.91      5.77 o
   9   7   4      394.21      374.94      5.96 o
  11   7   4       71.02       81.84     10.48 o
  13   7   4       10.30        6.51      7.87 o
  15   7   4       13.42       32.80      8.96 o
 -16   8   4      138.83      156.28      9.72 o
 -14   8   4      121.89      129.60      4.80 o
 -12   8   4      104.11      120.81      6.96 o
 -10   8   4     1519.42     1486.60     20.41 o
  -8   8   4      399.28      365.82      7.80 o
  -6   8   4     1743.86     1701.02     18.48 o
  -4   8   4      348.49      325.77      4.90 o
  -2   8   4     1852.10     1823.69     19.02 o
   0   8   4       33.83       26.31      4.30 o
   2   8   4      639.95      566.84      8.04 o
   4   8   4      522.09      471.34      5.70 o
   6   8   4      623.12      589.70      6.07 o
   8   8   4       13.55       19.91      8.47 o
  10   8   4       36.43       45.01      8.45 o
  12   8   4       28.68       43.59      5.37 o
  14   8   4       39.72       51.36     11.77 o
 -15   9   4       99.80       91.83      4.78 o
 -13   9   4       43.75       55.05     14.73 o
 -11   9   4      276.22      254.99      6.11 o
  -9   9   4       63.66       73.70      4.08 o
  -7   9   4      128.76      131.96      4.64 o
  -5   9   4      319.51      316.65      8.74 o
  -3   9   4      107.01      110.71      4.76 o
  -1   9   4       57.28       56.61      3.63 o
   1   9   4      234.72      247.85      5.87 o
   3   9   4      855.16      840.91     11.72 o
   5   9   4       21.53       40.47      6.66 o
   7   9   4       28.80       36.23      7.32 o
   9   9   4        7.53       20.79      5.91 o
  11   9   4       57.29       60.88     10.23 o
  13   9   4       26.80       27.94     19.06 o
 -14  10   4        1.35       11.70      5.51 o
 -12  10   4       65.47       67.73      3.98 o
 -10  10   4      227.71      229.06      5.04 o
  -8  10   4       51.86       44.92      3.82 o
  -6  10   4       86.03       78.70      4.12 o
  -4  10   4       17.31       31.36      3.62 o
  -2  10   4       61.98       62.64      6.58 o
   0  10   4       64.01       65.02      4.17 o
   2  10   4       83.57       69.31      4.34 o
   4  10   4       23.59       37.36      6.14 o
   6  10   4     1136.85     1188.34     55.03 o
   8  10   4       76.66       68.42     17.28 o
  10  10   4      102.12      118.47      8.55 o
  12  10   4        6.55       19.50      5.27 o
 -13  11   4       35.93       73.14     19.20 o
 -11  11   4       45.04       50.18      4.02 o
  -9  11   4       12.37        0.07      7.07 o
  -7  11   4      160.19      174.08      5.68 o
  -5  11   4       30.34       51.79      4.60 o
  -3  11   4       34.90       36.75      3.84 o
  -1  11   4       42.17       36.47      7.78 o
   1  11   4      105.97      104.10      3.87 o
   3  11   4        9.72        3.47      3.39 o
   5  11   4       17.12       26.04     17.65 o
   7  11   4      175.80      175.90      5.86 o
   9  11   4       11.76       10.21      5.42 o
  11  11   4        3.83       21.99      8.43 o
 -12  12   4        2.14        9.98     12.41 o
 -10  12   4        1.28       15.57     13.88 o
  -8  12   4        2.64        8.93      3.55 o
  -6  12   4       48.77       54.92      6.20 o
  -4  12   4       36.07       44.97      3.89 o
  -2  12   4       31.76       14.49      4.24 o
   0  12   4        2.07        4.56      3.37 o
   2  12   4        2.23       -4.11      4.11 o
   4  12   4       17.86       21.08      3.84 o
   6  12   4       23.23       41.15      5.54 o
   8  12   4       15.20       22.33      8.12 o
  10  12   4        3.30       -2.18     16.47 o
  -9  13   4        4.47       13.10      5.39 o
  -7  13   4       15.95       21.62      4.81 o
  -5  13   4       27.85       36.11      4.81 o
  -3  13   4       15.95       13.59      3.87 o
  -1  13   4        1.90        6.81      3.82 o
   1  13   4       18.97       23.67      3.88 o
   3  13   4        3.05        1.42      3.96 o
   5  13   4        0.14       17.09      5.54 o
   7  13   4       43.86       73.64     13.91 o
  -6  14   4        3.59       -2.17      6.28 o
  -4  14   4       10.51       19.70      3.98 o
  -2  14   4        1.14        6.27      3.44 o
   0  14   4        6.92        6.75      3.59 o
   2  14   4        5.86       12.00      4.31 o
   4  14   4        0.19       10.53      5.59 o
 -21   1   5       23.84       31.58      3.67 o
 -19   1   5        0.79        7.57      3.48 o
 -17   1   5       18.85       31.02      3.90 o
 -15   1   5      285.32      279.81      4.10 o
 -13   1   5      305.31      278.97      5.36 o
 -11   1   5     1497.89     1487.21     10.27 o
  -9   1   5       36.93       66.29      3.95 o
  -7   1   5      432.22      457.50     13.43 o
  -5   1   5      370.75      377.36      5.56 o
  -3   1   5      231.13      230.04      8.56 o
   3   1   5        4.39        2.47      5.28 o
   5   1   5       98.38       59.27      4.21 o
   7   1   5       90.60       96.51      5.44 o
   9   1   5       26.11       36.48      3.86 o
  11   1   5       63.75       52.30      5.77 o
  13   1   5       78.93       80.50      5.95 o
  15   1   5        2.34        3.33      3.84 o
  17   1   5       11.46        6.15      3.95 o
 -20   2   5        0.02       11.97      3.94 o
 -18   2   5       23.52       32.01      3.92 o
 -16   2   5        1.04       -1.45      7.29 o
 -14   2   5      347.63      408.67     18.73 o
 -12   2   5      144.45      144.91      4.47 o
 -10   2   5      511.82      446.08      4.35 o
  -8   2   5       70.07       50.47      4.09 o
  -6   2   5     1139.09     1199.45     10.28 o
  -4   2   5      440.59      430.24      7.07 o
  -2   2   5       23.53       16.96      5.84 o
   0   2   5     3179.67     3040.64     27.43 o
   2   2   5    11457.78    11216.97     43.89 o
   4   2   5       15.20        8.95      7.46 o
   6   2   5       17.03       21.79      4.48 o
   8   2   5      289.27      368.61      4.89 o
  10   2   5       46.16       48.27      3.95 o
  12   2   5      208.12      222.09      4.72 o
  14   2   5       34.22       28.28      4.19 o
  16   2   5      102.17       83.11      5.90 o
  18   2   5        1.07        2.91      6.19 o
 -19   3   5       25.85       34.60      9.89 o
 -17   3   5       42.58       47.44      4.49 o
 -15   3   5       13.31       15.95      3.96 o
 -13   3   5      139.22      107.84     10.17 o
 -11   3   5       55.70       52.46      4.91 o
  -9   3   5      178.73      211.11      5.48 o
  -7   3   5      182.09      261.22      5.92 o
  -5   3   5      117.46      179.57      6.41 o
  -3   3   5      456.67      508.39      7.41 o
  -1   3   5     1453.36     1615.81     21.27 o
   1   3   5      898.68      967.71     14.20 o
   3   3   5      100.19      118.65      5.20 o
   5   3   5      259.42      247.45      5.26 o
   7   3   5      177.14      206.96      4.39 o
   9   3   5       74.03       84.47      3.92 o
  11   3   5      206.02      191.08      4.51 o
  13   3   5        3.91        8.02      7.40 o
  15   3   5       69.66       55.58      3.60 o
  17   3   5        0.02       -0.57      4.01 o
 -20   4   5        8.60       17.25      6.21 o
 -18   4   5       10.76       24.29      3.81 o
 -16   4   5       12.33       37.68      7.08 o
 -14   4   5       10.13       14.37     10.66 o
 -12   4   5        1.19        7.23      4.28 o
 -10   4   5      354.41      382.40      5.04 o
  -8   4   5      253.45      273.50      4.61 o
  -6   4   5      486.36      555.72     14.55 o
  -4   4   5      202.44      246.18      5.44 o
  -2   4   5     7883.39     8212.80     81.97 o
   0   4   5      199.71      223.77      5.10 o
   2   4   5     3671.81     3949.51     65.04 o
   4   4   5     4200.32     4206.02     57.88 o
   6   4   5        7.63       13.99      4.21 o
   8   4   5      108.59      102.88      5.52 o
  10   4   5        5.32       12.23      5.11 o
  12   4   5      265.50      245.12      4.98 o
  14   4   5       45.09       35.48      9.02 o
  16   4   5        5.52        6.87      4.95 o
 -19   5   5       50.28       62.15      7.46 o
 -17   5   5        8.76       15.10      6.23 o
 -15   5   5       29.38       23.56      5.53 o
 -13   5   5      176.22      169.75     10.94 o
 -11   5   5      185.53      185.04      7.69 o
  -9   5   5     1951.73     2050.18     32.88 o
  -7   5   5      105.75      134.37      5.16 o
  -5   5   5     1816.61     1965.58     17.05 o
  -3   5   5      673.60      659.67     10.15 o
  -1   5   5     1632.74     1768.25     17.55 o
   1   5   5     1222.21     1186.49      7.37 o
   3   5   5      874.07      826.85     12.29 o
   5   5   5       71.16       79.96      5.30 o
   7   5   5      934.08      959.60     42.52 o
   9   5   5        4.03        4.42      5.66 o
  11   5   5       52.46       51.39      4.76 o
  13   5   5       13.56       17.98      7.03 o
  15   5   5       25.31       31.81      7.36 o
  17   5   5        4.74       -8.14      8.14 o
 -18   6   5       84.24       88.94      6.71 o
 -16   6   5      162.23      156.84     10.71 o
 -14   6   5      157.10      168.61      7.11 o
 -12   6   5     1311.66     1185.36     14.88 o
 -10   6   5        0.35        4.19      3.73 o
  -8   6   5      400.48      431.61      5.38 o
  -6   6   5       38.64       11.58      6.57 o
  -4   6   5      609.10      610.88      6.27 o
  -2   6   5      927.46     1098.48     20.04 o
   0   6   5     1886.91     2003.30     10.06 o
   2   6   5      415.36      490.37      7.02 o
   4   6   5      940.70      881.09     19.15 o
   6   6   5       99.18      113.68      7.16 o
   8   6   5       98.56      109.42      5.42 o
  10   6   5       27.36       23.93      4.55 o
  12   6   5        9.44       17.44      4.47 o
  14   6   5       22.45       43.82      4.44 o
  16   6   5       23.17       24.74      4.65 o
 -17   7   5       35.79       37.10      4.60 o
 -15   7   5      510.31      471.61      9.74 o
 -13   7   5       44.55       60.31      6.01 o
 -11   7   5      377.97      387.35      4.49 o
  -9   7   5        4.48        0.76      3.28 o
  -7   7   5      632.91      671.55     13.45 o
  -5   7   5     1065.36     1027.50     16.57 o
  -3   7   5      309.20      314.81      4.86 o
  -1   7   5       76.57       88.73      4.34 o
   1   7   5        0.03        2.08      3.44 o
   3   7   5      304.84      327.36      5.17 o
   5   7   5      169.50      152.47      5.23 o
   7   7   5     1495.00     1498.08     28.44 o
   9   7   5      544.60      598.98      6.61 o
  11   7   5        0.00        5.01      5.43 o
  13   7   5        0.05      -15.03     17.09 o
  15   7   5        0.08        7.44      5.36 o
 -18   8   5       17.97       22.04      5.80 o
 -16   8   5      158.57      150.57     10.78 o
 -14   8   5      170.30      172.48      4.88 o
 -12   8   5       59.11       61.19      3.84 o
 -10   8   5      621.34      631.38     10.24 o
  -8   8   5      386.40      359.42      5.57 o
  -6   8   5      804.93      789.23     10.42 o
  -4   8   5       12.25       19.68      3.80 o
  -2   8   5     1003.61     1035.61      5.67 o
   0   8   5      206.81      204.82      4.24 o
   2   8   5      373.75      409.57      4.97 o
   4   8   5        0.25       15.48      7.27 o
   6   8   5       15.00       16.00     10.01 o
   8   8   5      552.45      566.88     19.72 o
  10   8   5       11.27       22.84      7.30 o
  12   8   5      153.87      187.26      5.73 o
  14   8   5       10.27       -4.57     21.24 o
 -17   9   5        6.78       -3.81      4.50 o
 -15   9   5      194.03      194.93      7.12 o
 -13   9   5        2.72        3.47      4.04 o
 -11   9   5      106.78      116.09      4.69 o
  -9   9   5      337.72      306.22      3.94 o
  -7   9   5     1511.81     1451.95     20.18 o
  -5   9   5        0.12        6.24      4.38 o
  -3   9   5      213.40      199.87      6.98 o
  -1   9   5      132.88      143.16      4.37 o
   1   9   5      798.61      733.80      7.47 o
   3   9   5      198.17      152.74      4.33 o
   5   9   5        5.11       -2.05      3.80 o
   7   9   5       37.32       24.59      5.08 o
   9   9   5       49.39       38.77     13.75 o
  11   9   5      219.13      231.81     12.25 o
  13   9   5       25.52       21.81      4.48 o
 -14  10   5       42.50       57.89      3.89 o
 -12  10   5      129.45      155.05      5.01 o
 -10  10   5        9.90       20.44      4.11 o
  -8  10   5       21.38       19.72      4.54 o
  -6  10   5      583.43      547.99     13.87 o
  -4  10   5       98.30       87.03      4.14 o
  -2  10   5      153.59      124.50      4.41 o
   0  10   5        0.12       10.46      3.63 o
   2  10   5      478.01      378.25      6.75 o
   4  10   5      112.18      111.97      4.53 o
   6  10   5       16.11       37.13      7.93 o
   8  10   5        2.38       -3.73      3.73 o
  10  10   5        1.79        3.41      5.36 o
  12  10   5       13.48       14.80      3.92 o
 -13  11   5        0.05       -6.23      9.08 o
 -11  11   5       38.22       48.04      4.74 o
  -9  11   5        3.67        0.85      4.32 o
  -7  11   5       93.31      100.02      5.11 o
  -5  11   5       13.58       17.95      3.86 o
  -3  11   5        0.91        8.19      3.91 o
  -1  11   5        0.99        7.52      3.50 o
   1  11   5        0.49        7.55      3.26 o
   3  11   5       19.53       20.76      4.25 o
   5  11   5        0.52       -0.32      4.45 o
   7  11   5        3.17       25.76      5.50 o
   9  11   5       45.36       51.00      8.54 o
  11  11   5       52.82       40.54      6.13 o
 -12  12   5       27.11       39.04      4.48 o
 -10  12   5       10.30       24.70      6.30 o
  -8  12   5        2.36       12.90      4.80 o
  -6  12   5       96.93      113.80      4.63 o
  -4  12   5       33.64       37.80      3.93 o
  -2  12   5        2.17       -4.33      4.33 o
   0  12   5       10.69       11.07      4.94 o
   2  12   5       39.81       39.43      4.11 o
   4  12   5        7.34        3.26      6.37 o
   6  12   5       16.07       32.48     13.44 o
   8  12   5        6.85       15.33      5.07 o
  -9  13   5       60.87       59.68      4.37 o
  -7  13   5       58.01       67.55      4.97 o
  -5  13   5        0.17       -4.47      4.47 o
  -3  13   5       56.52       57.06      4.02 o
  -1  13   5       87.76       91.06      5.57 o
   1  13   5        3.98       -3.54      3.54 o
   3  13   5        0.04       10.54      4.87 o
   5  13   5        0.92       -2.19     15.72 o
   7  13   5       17.65       33.60     10.27 o
  -6  14   5       11.95       10.61      3.70 o
  -4  14   5       32.48       39.00      4.10 o
  -2  14   5        8.90       15.02      3.96 o
   0  14   5       12.19       15.45      3.53 o
   2  14   5       15.87       22.44      3.80 o
   4  14   5        0.65       -7.42      7.42 o
 -20   0   6        7.09       15.15      7.67 o
 -18   0   6        1.47       21.48      5.35 o
 -16   0   6      167.39      137.84      5.93 o
 -14   0   6     1084.07     1032.22     30.49 o
 -12   0   6      128.45      111.51      5.19 o
 -10   0   6        0.00       -2.34      4.77 o
  -8   0   6      203.96      201.52      6.35 o
  -6   0   6     1496.53     1271.81     25.52 o
  -4   0   6     4921.80     4793.65     21.73 o
   0   0   6    11468.57    10865.34     34.50 o
   2   0   6       45.82       34.98      7.87 o
   4   0   6      562.82      578.53      8.11 o
   6   0   6       45.65       41.10      5.28 o
   8   0   6     3756.45     3815.56     61.82 o
  10   0   6      460.85      465.74      6.43 o
  12   0   6      310.50      242.22     16.81 o
  14   0   6      151.78      141.60      5.98 o
  16   0   6      105.54       97.48      5.73 o
 -21   1   6        0.53        7.73      4.17 o
 -19   1   6        8.81       18.76      5.38 o
 -17   1   6        0.28       -1.15      3.91 o
 -15   1   6       91.34       89.36      5.96 o
 -13   1   6        5.60        0.83      5.13 o
 -11   1   6      721.41      662.21      6.61 o
  -9   1   6       99.34      121.08      3.89 o
  -7   1   6     1595.64     1671.98     15.31 o
  -5   1   6     1353.17     1282.77      8.52 o
  -3   1   6     2863.73     2742.12     19.63 o
  -1   1   6      866.85      760.47     11.87 o
   1   1   6     5247.54     5128.83     45.99 o
   3   1   6      590.69      505.86     76.01 o
   5   1   6     1841.37     1807.01     10.15 o
   7   1   6      178.08      171.88      4.21 o
   9   1   6        0.00        4.75      4.28 o
  11   1   6       31.85       24.22      4.12 o
  13   1   6      135.13      140.14      6.40 o
  15   1   6       13.95       23.32      3.57 o
  17   1   6       52.50       51.37      4.24 o
 -20   2   6        6.42       14.22      7.69 o
 -18   2   6       66.58       72.11      4.18 o
 -16   2   6        2.10        7.50      3.46 o
 -14   2   6      136.68      119.50      4.27 o
 -12   2   6        5.91        5.60      3.82 o
 -10   2   6       35.95       32.36      4.94 o
  -8   2   6      203.24      159.15      9.61 o
  -6   2   6       38.68       33.18      5.51 o
  -4   2   6       66.86       50.24      6.43 o
  -2   2   6     2885.62     2686.73     75.60 o
   0   2   6      391.99      436.57      6.64 o
   2   2   6     4021.04     3917.02     79.39 o
   4   2   6      235.17      230.40      5.14 o
   6   2   6       36.67       47.99      4.42 o
   8   2   6       78.65       73.53      4.66 o
  10   2   6      216.40      236.48      4.23 o
  12   2   6      276.48      281.82      3.94 o
  14   2   6        2.20       10.66      4.08 o
  16   2   6       89.95       79.61      5.95 o
 -21   3   6        2.31        2.16      7.87 o
 -19   3   6       12.84       26.19      4.67 o
 -17   3   6        4.98        5.93      4.96 o
 -15   3   6       63.76       70.52      4.06 o
 -13   3   6      521.07      562.38      7.23 o
 -11   3   6      181.28      216.63      5.88 o
  -9   3   6     4848.52     5233.08     38.13 o
  -7   3   6      727.44      760.09      6.64 o
  -5   3   6    12171.88    12835.04    183.24 o
  -3   3   6       36.29       80.51      4.82 o
  -1   3   6     3911.29     4099.57     73.77 o
   1   3   6      325.46      304.62      6.51 o
   3   3   6        4.10        5.17      4.36 o
   5   3   6       78.99       74.07      4.75 o
   7   3   6        6.51       -1.30      5.74 o
   9   3   6       81.55       91.55      5.22 o
  11   3   6        1.81       19.53      4.47 o
  13   3   6       17.89       22.13      6.65 o
  15   3   6       31.60       26.80      4.13 o
  17   3   6       23.48       19.80      3.95 o
 -20   4   6        0.05       10.11      5.71 o
 -18   4   6       18.36       17.47      5.73 o
 -16   4   6        1.43        0.24      6.98 o
 -14   4   6       13.72       18.71      4.60 o
 -12   4   6       31.66       22.21      4.01 o
 -10   4   6      100.98      131.88      4.52 o
  -8   4   6      185.85      230.14      4.85 o
  -6   4   6     7561.57     8140.98     74.70 o
  -4   4   6     3444.20     3653.32     40.35 o
  -2   4   6     6675.08     7266.32    101.56 o
   0   4   6     4093.44     4521.54     66.62 o
   2   4   6      597.72      685.06      6.44 o
   4   4   6        1.20        7.88      4.89 o
   6   4   6      319.98      321.84      9.67 o
   8   4   6       46.16       42.47      4.04 o
  10   4   6        4.35        5.22      5.05 o
  12   4   6       21.37       30.03      4.41 o
  14   4   6       16.63       18.47      4.18 o
  16   4   6        0.12        7.01      4.99 o
 -19   5   6       10.96       11.83      3.64 o
 -17   5   6        1.02       -1.24      7.87 o
 -15   5   6      261.93      260.69      7.54 o
 -13   5   6        0.00       -1.64      5.07 o
 -11   5   6      445.95      462.18     12.08 o
  -9   5   6       14.86       14.69      4.26 o
  -7   5   6      698.48      754.97     10.68 o
  -5   5   6      637.42      708.77      5.53 o
  -3   5   6      418.24      439.80      5.20 o
  -1   5   6     9895.38    10405.93    125.07 o
   1   5   6      726.93      677.11      6.81 o
   3   5   6     3835.73     4059.94     23.11 o
   5   5   6       16.33       21.69      4.50 o
   7   5   6     2279.86     2300.09     69.62 o
   9   5   6        0.33        2.86      8.76 o
  11   5   6      168.65      171.89      4.98 o
  13   5   6      103.27      112.55      8.70 o
  15   5   6       47.41       53.72      4.77 o
 -18   6   6       19.42       23.39      6.08 o
 -16   6   6      311.64      280.64     11.08 o
 -14   6   6       90.19       67.79      5.45 o
 -12   6   6      170.38      173.77      8.61 o
 -10   6   6        6.93       11.82      3.65 o
  -8   6   6      369.00      331.88      4.40 o
  -6   6   6       34.49       44.90      8.11 o
  -4   6   6       42.36       38.60      3.94 o
  -2   6   6       55.33       68.87      3.69 o
   0   6   6      478.74      434.59      4.79 o
   2   6   6      139.92      141.78      5.53 o
   4   6   6      206.28      195.49      5.48 o
   6   6   6      277.65      281.94     20.69 o
   8   6   6       37.44       34.92      5.01 o
  10   6   6       85.35       74.93      7.25 o
  12   6   6       14.42       22.98      5.41 o
  14   6   6       23.22       60.75      8.56 o
 -17   7   6        9.46       33.16     13.76 o
 -15   7   6       30.50       45.61      3.66 o
 -13   7   6       29.02       29.87      4.91 o
 -11   7   6        1.05       -3.33      3.33 o
  -9   7   6      189.85      191.43      6.48 o
  -7   7   6       20.65       36.02      4.92 o
  -5   7   6      702.52      684.46     18.94 o
  -3   7   6      266.09      215.76      5.47 o
  -1   7   6       29.59       25.36      4.25 o
   1   7   6        0.26        2.32      6.87 o
   3   7   6       25.43       26.02      5.15 o
   5   7   6       33.04       38.04     11.18 o
   7   7   6        0.18       22.04     14.05 o
   9   7   6        0.64       -2.11     17.87 o
  11   7   6        8.70        6.95      5.33 o
  13   7   6       12.88       12.38      5.38 o
  15   7   6        2.40        7.98      6.82 o
 -18   8   6       44.62       43.93      5.54 o
 -16   8   6      202.13      196.28      8.42 o
 -14   8   6        0.02       -3.83      5.78 o
 -12   8   6      507.51      501.97      6.64 o
 -10   8   6       53.22       51.85      3.96 o
  -8   8   6       71.18       57.11      4.84 o
  -6   8   6     1266.04     1272.82     17.44 o
  -4   8   6      272.87      268.27      6.53 o
  -2   8   6       30.10       29.57      4.86 o
   0   8   6      101.36       93.57      4.15 o
   2   8   6       11.86        5.58      5.05 o
   4   8   6        0.09        6.10      4.70 o
   6   8   6      823.10      795.96     12.08 o
   8   8   6      239.74      234.41      5.05 o
  10   8   6       26.75       27.75     11.34 o
  12   8   6        0.08       -4.47      4.47 o
  14   8   6       37.49       32.95     13.29 o
 -17   9   6       22.32       35.89      4.75 o
 -15   9   6       44.42       52.07      3.71 o
 -13   9   6       21.28        9.74      5.17 o
 -11   9   6       20.58       31.79      5.80 o
  -9   9   6      219.51      223.10      4.67 o
  -7   9   6       54.42       57.55      6.10 o
  -5   9   6      345.87      293.88      4.79 o
  -3   9   6        2.09        5.02      4.48 o
  -1   9   6      201.61      191.57      4.46 o
   1   9   6      178.09      126.02      3.90 o
   3   9   6      220.22      169.34      6.53 o
   5   9   6      131.33      130.00      9.07 o
   7   9   6      178.29      200.88      4.88 o
   9   9   6        3.69       10.93      4.32 o
  11   9   6        5.18        9.55      5.26 o
  13   9   6       10.77       23.75      9.64 o
 -16  10   6        0.04       22.12     16.37 o
 -14  10   6       13.21       16.03     11.03 o
 -12  10   6        0.62        8.45      4.76 o
 -10  10   6       19.22       17.72      5.07 o
  -8  10   6      188.40      197.66      4.31 o
  -6  10   6       32.01       32.07      3.98 o
  -4  10   6      103.77      114.42      8.60 o
  -2  10   6      612.73      554.53      5.01 o
   0  10   6        0.66       -4.01      4.01 o
   2  10   6      720.90      629.60      6.36 o
   4  10   6      258.24      219.78      4.98 o
   6  10   6      273.89      236.89      6.06 o
   8  10   6      277.37      251.63      4.41 o
  10  10   6        0.06        0.76     15.26 o
  12  10   6       20.17       24.96      5.69 o
 -13  11   6        0.54        6.90      5.36 o
 -11  11   6      100.54       95.75      4.54 o
  -9  11   6        2.97        8.00      4.75 o
  -7  11   6      122.91      121.89      4.20 o
  -5  11   6       17.09       10.80      4.55 o
  -3  11   6      161.94      164.07      5.32 o
  -1  11   6      133.11      108.84      4.66 o
   1  11   6        0.02        6.14      3.80 o
   3  11   6      124.59      116.10      6.41 o
   5  11   6       23.09       23.88      5.49 o
   7  11   6       33.14       37.76     10.23 o
   9  11   6        9.59       14.06      3.89 o
 -12  12   6        0.18        9.68      4.13 o
 -10  12   6       70.25       69.89      6.23 o
  -8  12   6       18.07       20.20      4.11 o
  -6  12   6       93.87       95.09      4.93 o
  -4  12   6        9.28       12.93      3.51 o
  -2  12   6        9.04        8.19      3.47 o
   0  12   6       10.92       13.92      3.87 o
   2  12   6       15.51        8.39      5.61 o
   4  12   6       46.83       49.56     14.59 o
   6  12   6        9.51       24.72      9.77 o
   8  12   6       11.33       25.20      8.01 o
  -9  13   6       21.91       28.38      4.97 o
  -7  13   6        0.15        8.58      6.22 o
  -5  13   6        8.45       15.25      6.54 o
  -3  13   6       38.44       39.80      4.04 o
  -1  13   6       64.00       70.75      4.06 o
   1  13   6        0.01        4.60      4.02 o
   3  13   6        0.15       10.07      4.86 o
   5  13   6        0.67       -2.85      4.71 o
  -6  14   6       14.93       18.76      4.05 o
  -4  14   6       13.04       22.54      6.21 o
  -2  14   6        0.95        9.38      3.95 o
   0  14   6        8.11       16.65      3.97 o
   2  14   6        6.38       -7.66     11.19 o
 -21   1   7       19.53       21.10      3.59 o
 -19   1   7        0.77       -3.18      3.18 o
 -17   1   7        4.12        5.78      2.74 o
 -15   1   7       66.78       70.25      4.98 o
 -13   1   7     1078.93     1137.61     17.66 o
 -11   1   7      223.54      196.31      4.58 o
  -9   1   7      180.08      153.48      4.30 o
  -7   1   7      135.58      165.85      5.11 o
  -5   1   7     1235.26     1215.28      7.62 o
  -3   1   7     1911.50     1864.85     16.24 o
  -1   1   7       39.49       40.12      7.92 o
   1   1   7        0.00       -5.06      5.06 o
   3   1   7     3563.66     3464.41     45.05 o
   5   1   7     4021.14     4101.55     70.16 o
   7   1   7      371.26      366.67      8.17 o
   9   1   7     1742.52     1642.29     21.09 o
  11   1   7        0.75        3.16      5.37 o
  13   1   7      441.47      402.24      5.64 o
  15   1   7       19.06       24.41      3.56 o
  17   1   7      112.83      108.35      4.35 o
 -20   2   7        7.62       14.72      8.48 o
 -18   2   7      125.10      122.36      4.82 o
 -16   2   7      148.51      158.09      7.40 o
 -14   2   7      136.77      156.06      4.41 o
 -12   2   7       40.96       51.48      9.59 o
 -10   2   7      133.57      124.45      4.63 o
  -8   2   7       93.53       75.36      4.55 o
  -6   2   7     1135.19     1090.72     16.49 o
  -4   2   7      174.64      151.19      5.47 o
  -2   2   7       55.46       43.91      6.25 o
   0   2   7     3597.05     3848.69    228.83 o
   2   2   7      214.83      227.28      4.97 o
   4   2   7       76.24       60.90      5.10 o
   6   2   7      217.80      206.69     34.66 o
   8   2   7       48.35       48.60      3.52 o
  10   2   7        1.39       17.37      6.68 o
  12   2   7       76.01       70.03      4.30 o
  14   2   7        3.77       10.10      3.60 o
  16   2   7       30.90       19.58      5.45 o
 -21   3   7        1.42       -1.25      7.02 o
 -19   3   7      208.62      201.24      5.71 o
 -17   3   7       41.80       51.88      9.61 o
 -15   3   7      389.49      367.94      5.24 o
 -13   3   7        7.40       11.78      4.03 o
 -11   3   7     1177.65     1225.37     17.04 o
  -9   3   7      919.13      983.81     21.45 o
  -7   3   7        9.05       17.54      3.65 o
  -5   3   7      322.89      333.08     13.12 o
  -3   3   7       19.54       13.16      4.26 o
  -1   3   7     2582.04     2854.19     79.79 o
   1   3   7       19.87       17.24      4.89 o
   3   3   7      606.05      662.22      9.60 o
   5   3   7      249.14      248.72     11.58 o
   7   3   7      498.34      566.40      5.66 o
   9   3   7        1.13       -4.81      4.81 o
  11   3   7       44.90       64.68     12.11 o
  13   3   7      186.40      170.69      8.24 o
  15   3   7        0.00        0.21      6.51 o
 -20   4   7        7.45       16.14      3.94 o
 -18   4   7      147.30      156.49      7.06 o
 -16   4   7        7.04       17.31      7.34 o
 -14   4   7      283.97      303.39      9.99 o
 -12   4   7      115.79      138.35     10.11 o
 -10   4   7     1474.71     1572.90      8.09 o
  -8   4   7       30.36       15.15      7.27 o
  -6   4   7     3922.77     4165.66     49.74 o
  -4   4   7     1628.73     1824.66      8.20 o
  -2   4   7     1926.06     2175.59     48.16 o
   0   4   7       41.93       25.80      4.33 o
   2   4   7      353.66      419.83      5.19 o
   4   4   7       26.38       38.46      4.60 o
   6   4   7        0.31       -2.01      4.33 o
   8   4   7      366.92      332.21      6.73 o
  10   4   7       17.38       52.32      6.90 o
  12   4   7       73.24       97.74      6.10 o
  14   4   7       72.00       62.82      5.00 o
  16   4   7       16.87       16.71      4.41 o
 -19   5   7        0.14        2.90      3.60 o
 -17   5   7        3.91        4.36      4.34 o
 -15   5   7      225.72      214.66      8.08 o
 -13   5   7       79.87       63.15     10.45 o
 -11   5   7        1.49        3.96      4.04 o
  -9   5   7      111.18      116.12      8.51 o
  -7   5   7      118.22      135.85      5.02 o
  -5   5   7       29.93       25.45      4.35 o
  -3   5   7        4.22       -0.32      4.79 o
  -1   5   7        0.11       -2.01      4.51 o
   1   5   7      946.80     1090.26     15.81 o
   3   5   7      301.94      323.74      7.24 o
   5   5   7      218.51      179.37      5.47 o
   7   5   7       32.65       38.09      4.29 o
   9   5   7       62.97       50.91      8.51 o
  11   5   7        3.18       16.71      4.72 o
  13   5   7        8.63       26.58     13.25 o
  15   5   7       22.92       36.53     18.49 o
 -18   6   7        1.67       -1.67      8.59 o
 -16   6   7       17.56       13.18      6.94 o
 -14   6   7      154.34      154.26     12.69 o
 -12   6   7       22.62       18.04      3.21 o
 -10   6   7      227.93      203.13      7.33 o
  -8   6   7       75.92       81.82      7.16 o
  -6   6   7      464.72      470.18      5.60 o
  -4   6   7        1.11       -4.33      4.33 o
  -2   6   7      630.59      666.00      5.05 o
   0   6   7        1.81       17.38      4.23 o
   2   6   7      703.01      679.10      6.29 o
   4   6   7        3.58        7.28      4.15 o
   6   6   7      278.52      285.27     14.25 o
   8   6   7       23.53       23.72      4.63 o
  10   6   7       41.71       51.91      5.65 o
  12   6   7        5.84        9.07     11.86 o
  14   6   7        1.68        3.37     10.00 o
 -19   7   7      155.58      123.85     11.17 o
 -17   7   7       16.74       23.90      4.06 o
 -15   7   7      212.24      178.40      8.89 o
 -13   7   7        3.02        5.05      3.19 o
 -11   7   7      114.81      102.85      6.83 o
  -9   7   7       71.82       67.43      3.65 o
  -7   7   7        0.02        9.50      8.89 o
  -5   7   7      165.36      148.20      4.66 o
  -3   7   7     1037.59      988.94     15.09 o
  -1   7   7      284.64      287.55      6.04 o
   1   7   7        0.66        1.86      4.62 o
   3   7   7       91.94       76.98      5.79 o
   5   7   7      661.66      612.32     25.82 o
   7   7   7      379.27      362.94      5.48 o
   9   7   7       75.03       60.24      4.45 o
  11   7   7      122.61       98.18      4.04 o
  13   7   7        5.79       13.58     15.34 o
 -18   8   7        9.39       13.59      4.52 o
 -16   8   7        0.57       14.24      6.21 o
 -14   8   7        7.51       15.22      5.74 o
 -12   8   7        4.98        7.13      5.24 o
 -10   8   7      255.75      262.03      4.60 o
  -8   8   7       33.77       35.51      9.81 o
  -6   8   7      423.98      400.39     13.56 o
  -4   8   7      171.73      183.32      3.85 o
  -2   8   7      166.84      183.42      4.58 o
   0   8   7       35.84       45.21      7.53 o
   2   8   7      143.43      142.21      4.52 o
   4   8   7       10.79        9.27      4.78 o
   6   8   7       22.43       33.83     12.31 o
   8   8   7      125.99      114.65      7.00 o
  10   8   7       12.40       31.67      9.22 o
  12   8   7        4.17        9.72     10.20 o
 -17   9   7        5.02        3.55      4.25 o
 -15   9   7       11.53       -1.50      5.44 o
 -13   9   7       16.61       30.77      8.19 o
 -11   9   7        9.14        8.91      4.68 o
  -9   9   7      119.11      115.86      4.37 o
  -7   9   7     1331.02     1292.47     14.62 o
  -5   9   7      436.41      422.67     14.54 o
  -3   9   7       43.50       27.66      3.62 o
  -1   9   7      100.60       93.19      4.76 o
   1   9   7      156.99      144.39      3.54 o
   3   9   7      243.08      191.10      4.56 o
   5   9   7      247.04      249.82      4.56 o
   7   9   7        1.98       17.85      4.24 o
   9   9   7       13.24       29.81     13.88 o
  11   9   7        0.15       -3.89      3.89 o
 -14  10   7        0.11        2.89      4.85 o
 -12  10   7       12.68       18.70      4.63 o
 -10  10   7       30.85       31.86      4.08 o
  -8  10   7       26.92       24.79      3.90 o
  -6  10   7      195.14      177.62      7.40 o
  -4  10   7      101.66      104.48      4.30 o
  -2  10   7      314.20      280.82      4.97 o
   0  10   7      269.21      221.48      6.14 o
   2  10   7       55.51       48.36      4.58 o
   4  10   7        0.09        6.28      7.54 o
   6  10   7        5.92       -1.47      5.85 o
   8  10   7       52.96       78.33     22.96 o
  10  10   7       27.96       31.47      4.39 o
 -13  11   7       29.00       30.87      3.90 o
 -11  11   7       80.50       85.52      3.94 o
  -9  11   7      304.74      282.71      7.90 o
  -7  11   7      157.61      157.59      4.75 o
  -5  11   7      215.17      181.96      4.21 o
  -3  11   7      117.40       95.34      3.44 o
  -1  11   7      259.80      213.81      4.15 o
   1  11   7       84.32       82.84      6.65 o
   3  11   7        0.88       14.04      9.71 o
   5  11   7      106.47       77.12      4.67 o
   7  11   7       62.29       63.51      4.62 o
   9  11   7        5.66       15.98      5.46 o
 -12  12   7        3.65        0.00      5.84 o
 -10  12   7        2.96        5.15      3.70 o
  -8  12   7       32.07       57.81      3.57 o
  -6  12   7       28.61       28.05      4.51 o
  -4  12   7       23.69       37.37      3.15 o
  -2  12   7      193.82      194.98      5.38 o
   0  12   7       29.83       33.40      5.51 o
   2  12   7        3.45       10.44      3.79 o
   4  12   7        0.03       -3.15     27.60 o
   6  12   7       14.58       12.75      5.61 o
   8  12   7        1.91       16.59      8.00 o
  -9  13   7       23.31       43.03     10.76 o
  -7  13   7       51.64       54.61      5.48 o
  -5  13   7      143.96      163.98      4.43 o
  -3  13   7       16.62       26.77      5.09 o
  -1  13   7       11.02        1.26      3.88 o
   1  13   7        9.16       11.89      4.24 o
   3  13   7       19.72       25.96      5.16 o
   5  13   7        3.39        2.94     10.19 o
  -6  14   7       35.40       38.19      5.44 o
  -4  14   7       91.54      100.64     10.03 o
  -2  14   7        7.08       15.74      3.55 o
   0  14   7       50.12       60.31      4.35 o
   2  14   7       61.13       72.80      5.12 o
 -20   0   8       20.93       41.27     11.21 o
 -18   0   8       11.37       32.28     10.85 o
 -16   0   8       30.27       32.80      5.58 o
 -14   0   8     1915.95     1952.24     21.02 o
 -12   0   8      495.36      402.51      5.94 o
 -10   0   8       10.49       -0.13      4.75 o
  -8   0   8       87.60      131.49      5.75 o
  -6   0   8     1252.52     1162.34     13.11 o
   2   0   8     7198.19     6854.44     23.07 o
   4   0   8     8328.02     9111.99    349.02 o
   6   0   8      179.58      151.87      6.56 o
   8   0   8     2331.61     2412.63     11.71 o
  10   0   8      873.13      782.16     12.42 o
  12   0   8      344.97      339.19      6.55 o
  14   0   8       70.27       78.78     17.46 o
  16   0   8        7.74        2.59      5.47 o
 -21   1   8        1.06       11.12      6.02 o
 -19   1   8        5.93       20.36      4.91 o
 -17   1   8      129.82      112.89      4.34 o
 -15   1   8       37.51       34.60      4.18 o
 -13   1   8      117.00       97.43      6.63 o
 -11   1   8       95.48       86.60      6.58 o
  -9   1   8      399.27      417.03      9.18 o
  -7   1   8      147.21      156.93      5.63 o
  -5   1   8     8910.94     9021.43    159.19 o
  -3   1   8     7377.63     7666.01     24.38 o
  -1   1   8      381.78      319.07      8.47 o
   1   1   8     5720.79     4972.14   1089.11 o
   3   1   8      530.21      544.41      5.74 o
   5   1   8      687.06      754.01     44.78 o
   7   1   8      326.59      313.64      5.35 o
   9   1   8      124.40      134.77      4.42 o
  11   1   8        8.00       17.11      3.61 o
  13   1   8        4.97        9.09      3.24 o
  15   1   8        6.01        6.64      5.07 o
 -20   2   8        0.30        5.14      4.51 o
 -18   2   8      208.61      203.53      4.97 o
 -16   2   8       56.65       57.37      5.64 o
 -14   2   8      182.40      173.19      6.21 o
 -12   2   8      624.61      616.61      5.83 o
 -10   2   8      721.35      754.21      7.85 o
  -8   2   8     1511.27     1545.24     17.03 o
  -6   2   8       30.88       24.51      5.30 o
  -4   2   8     2254.10     2295.79     15.64 o
  -2   2   8     1815.00     1951.64     10.12 o
   0   2   8      981.45      800.82     81.51 o
   2   2   8      448.59      527.69     14.93 o
   4   2   8      192.67      168.13      5.26 o
   6   2   8      137.38      132.43      5.26 o
   8   2   8      108.25      119.44      4.02 o
  10   2   8      113.85      108.01      3.50 o
  12   2   8      160.33      161.94      8.76 o
  14   2   8       82.91       77.02      3.69 o
  16   2   8        1.09       11.45      4.87 o
 -21   3   8        3.47        3.31      5.32 o
 -19   3   8       52.40       49.34      4.05 o
 -17   3   8       32.84       34.75     10.69 o
 -15   3   8      374.42      400.46     10.61 o
 -13   3   8        0.54       10.57      7.40 o
 -11   3   8        6.03        8.29      5.15 o
  -9   3   8     1525.50     1731.56      8.11 o
  -7   3   8      170.90      155.87      6.96 o
  -5   3   8       22.04       14.16      4.49 o
  -3   3   8       25.92       40.29      6.52 o
  -1   3   8     2526.74     2271.04    323.70 o
   1   3   8      281.05      260.58     13.31 o
   3   3   8       30.13       24.26      3.88 o
   5   3   8      367.34      364.92     10.37 o
   7   3   8      214.10      212.61      5.16 o
   9   3   8      133.73      142.32      5.14 o
  11   3   8       14.12       12.30      4.92 o
  13   3   8        1.34        5.59      4.84 o
  15   3   8        9.61       20.32      6.23 o
 -20   4   8        0.85        8.19      5.18 o
 -18   4   8       16.18       13.80      7.46 o
 -16   4   8       17.40       17.26      4.55 o
 -14   4   8      477.99      471.81      4.41 o
 -12   4   8      591.45      568.80      5.11 o
 -10   4   8      583.78      630.41      7.37 o
  -8   4   8       86.38      115.83      5.23 o
  -6   4   8      495.00      607.54     10.97 o
  -4   4   8       14.66       16.96      4.94 o
  -2   4   8     1864.40     1454.93    400.61 o
   0   4   8       20.77       34.93      5.20 o
   2   4   8        8.65       12.30      4.01 o
   4   4   8      107.34       98.21      4.83 o
   6   4   8        0.33       11.17      8.40 o
   8   4   8      105.79      108.21      5.17 o
  10   4   8       76.71       58.46      7.15 o
  12   4   8        3.43       10.74      6.83 o
  14   4   8       34.92       44.01      4.42 o
 -19   5   8       19.74       43.86      6.09 o
 -17   5   8       80.18       86.36      4.92 o
 -15   5   8        4.07        8.62      4.56 o
 -13   5   8       78.28       88.51      3.98 o
 -11   5   8       85.56       72.21      4.17 o
  -9   5   8      171.56      173.52      3.62 o
  -7   5   8      169.89      162.80      5.03 o
  -5   5   8      224.19      230.96      4.79 o
  -3   5   8       33.50       48.50      5.09 o
  -1   5   8      950.11      857.79     12.36 o
   1   5   8       20.26       50.87      5.30 o
   3   5   8      887.94      808.75      8.36 o
   5   5   8        5.00       16.74      7.66 o
   7   5   8      247.46      278.09      5.32 o
   9   5   8      413.13      455.25      8.87 o
  11   5   8        0.07       -1.65      6.58 o
  13   5   8       37.06       45.48      6.94 o
  15   5   8        0.27        5.41      4.57 o
 -18   6   8       41.56       37.45      4.07 o
 -16   6   8       56.55       89.91     13.76 o
 -14   6   8      102.32      102.84      3.71 o
 -12   6   8        2.51        5.33      3.10 o
 -10   6   8      170.65      166.84      7.16 o
  -8   6   8      380.32      354.72      4.44 o
  -6   6   8        0.47       14.93      4.07 o
  -4   6   8       10.61       25.51      4.33 o
  -2   6   8      116.97       97.83      4.78 o
   0   6   8      519.44      476.38     11.48 o
   2   6   8      295.85      272.15      7.80 o
   4   6   8      690.41      689.92     14.93 o
   6   6   8       35.77       38.56      4.35 o
   8   6   8      136.52      131.50      5.72 o
  10   6   8        4.85       11.44     18.45 o
  12   6   8       13.19        8.87      9.81 o
  14   6   8        0.02       10.82     14.66 o
 -19   7   8        3.59        4.86      4.04 o
 -17   7   8        0.14        7.12      3.47 o
 -15   7   8      138.92      103.29      4.35 o
 -13   7   8        4.56       10.72      3.98 o
 -11   7   8       27.83       20.45      2.89 o
  -9   7   8      126.60      144.72      3.92 o
  -7   7   8     1054.57     1011.76     19.99 o
  -5   7   8       31.88       41.26      3.82 o
  -3   7   8       56.65       74.38      3.93 o
  -1   7   8      166.36      161.69      4.09 o
   1   7   8        0.51        5.86      4.17 o
   3   7   8       68.99       73.73      4.25 o
   5   7   8      284.73      321.80     20.08 o
   7   7   8        0.42        9.60     12.99 o
   9   7   8       15.77       37.65     12.31 o
  11   7   8        0.21        0.54     15.66 o
  13   7   8       31.25       56.79     15.34 o
 -18   8   8       41.60       49.41      4.31 o
 -16   8   8        3.53       11.97      3.27 o
 -14   8   8        1.37        1.26      5.92 o
 -12   8   8       29.24       35.18      3.95 o
 -10   8   8       28.12       24.05      6.04 o
  -8   8   8       21.60       34.05      4.58 o
  -6   8   8      324.37      349.33      9.30 o
  -4   8   8      300.71      291.18      5.75 o
  -2   8   8       74.76       79.86      4.26 o
   0   8   8      242.58      253.12      4.15 o
   2   8   8       84.21       67.08      9.41 o
   4   8   8      196.08      185.12      5.08 o
   6   8   8       37.09       37.41     16.95 o
   8   8   8       76.53       79.47      4.03 o
  10   8   8       17.59       36.05     12.11 o
  12   8   8        0.41        5.08      6.22 o
 -17   9   8        0.66        4.27      3.73 o
 -15   9   8        0.17       -0.28      3.75 o
 -13   9   8        6.99        4.63      4.12 o
 -11   9   8        0.00       -1.61      3.98 o
  -9   9   8       67.61       65.89      4.61 o
  -7   9   8       14.95       12.59      6.98 o
  -5   9   8        0.48        0.75      4.66 o
  -3   9   8       25.06       29.82      3.96 o
  -1   9   8        3.09        6.76      3.46 o
   1   9   8        1.23       -0.11      7.19 o
   3   9   8      267.30      226.10      6.32 o
   5   9   8        1.66        2.09     11.79 o
   7   9   8        9.72       18.00      6.85 o
   9   9   8        3.09       10.99      9.18 o
  11   9   8       18.68       18.74      4.38 o
 -16  10   8        3.12        1.49      7.74 o
 -14  10   8        0.04       -2.20      3.69 o
 -12  10   8       39.36       45.06      3.62 o
 -10  10   8       18.94       30.17      6.55 o
  -8  10   8        1.21        7.78     14.60 o
  -6  10   8       30.03       34.71      4.80 o
  -4  10   8        0.96       -0.19      3.03 o
  -2  10   8      164.78      118.19      4.57 o
   0  10   8      701.17      599.54     10.50 o
   2  10   8        0.59       -3.38      3.99 o
   4  10   8      163.41      155.57      5.81 o
   6  10   8       98.80      105.31      4.72 o
   8  10   8        5.20       -1.09     15.35 o
  10  10   8        6.10        7.14      5.43 o
 -13  11   8        5.73        3.73      5.98 o
 -11  11   8       50.23       50.31      3.72 o
  -9  11   8       33.17       37.37      5.29 o
  -7  11   8       64.65       63.83      5.29 o
  -5  11   8      262.03      236.45      7.20 o
  -3  11   8       74.93       87.86      4.21 o
  -1  11   8        2.41        1.55      5.73 o
   1  11   8        2.75        9.19      3.91 o
   3  11   8       21.64       27.44      8.06 o
   5  11   8        2.11       13.81      4.47 o
   7  11   8        0.49       16.21      4.83 o
   9  11   8        5.04        6.36      4.48 o
 -12  12   8       54.64       63.48      4.71 o
 -10  12   8       26.88       26.54      3.72 o
  -8  12   8       47.72       49.64      4.61 o
  -6  12   8      166.04      141.20      4.67 o
  -4  12   8        5.04       14.81      4.39 o
  -2  12   8       39.40       27.84      3.49 o
   0  12   8       10.18       16.24      3.83 o
   2  12   8       45.46       17.18      8.11 o
   4  12   8        6.27       17.60      7.59 o
   6  12   8       77.88       84.72      4.65 o
  -9  13   8        7.13       17.52      4.69 o
  -7  13   8      146.85      171.91      7.23 o
  -5  13   8        6.28       17.62      3.91 o
  -3  13   8       33.50       44.98      3.99 o
  -1  13   8      104.66      122.77      4.35 o
   1  13   8      100.45      118.42      5.12 o
   3  13   8       67.70       69.96      4.02 o
   5  13   8        0.01       -4.99      8.01 o
  -4  14   8        2.96        7.52      4.02 o
  -2  14   8       62.07       88.65      4.83 o
   0  14   8        7.97       12.07      5.70 o
 -21   1   9       26.15       31.42      5.31 o
 -19   1   9        3.72       12.75      3.51 o
 -17   1   9      158.94      161.40      4.16 o
 -15   1   9        4.29        3.97      3.84 o
 -13   1   9      342.20      334.62     11.59 o
 -11   1   9      663.87      647.93      5.41 o
  -9   1   9     1141.90     1153.49     15.66 o
  -7   1   9       49.72       81.04      4.86 o
  -5   1   9     6979.32     7337.05     23.44 o
  -3   1   9     2404.87     2633.21     14.64 o
  -1   1   9     7473.24     7584.86     23.07 o
   1   1   9     1685.97     1943.69     20.88 o
   3   1   9      368.73      442.52      8.64 o
   5   1   9      230.00      253.45      4.50 o
   7   1   9        7.98       25.75      6.76 o
   9   1   9        0.09        2.87      3.54 o
  11   1   9        3.19        6.54      3.90 o
  13   1   9        0.55        0.89      4.54 o
  15   1   9        1.10       -0.03      4.13 o
 -20   2   9        0.68        4.16      5.20 o
 -18   2   9       43.20       52.38      4.61 o
 -16   2   9      131.19      114.93      4.24 o
 -14   2   9      783.12      781.28      8.74 o
 -12   2   9      959.67      930.75     14.87 o
 -10   2   9      330.07      337.53      5.41 o
  -8   2   9    10053.85    10687.66     68.20 o
  -6   2   9     1304.80     1357.94      9.15 o
  -4   2   9     8014.99     7078.82   4091.45 o
  -2   2   9       29.71       30.11      4.71 o
   0   2   9     3177.19     3114.34     15.05 o
   2   2   9      154.23      200.28      4.44 o
   4   2   9      202.82      210.41      5.27 o
   6   2   9       66.21       77.66      5.00 o
   8   2   9      112.10      128.64      4.83 o
  10   2   9       56.59       66.03     12.68 o
  12   2   9       22.64       35.90      3.58 o
  14   2   9       16.38       17.08      3.83 o
 -21   3   9       33.77       43.13      5.64 o
 -19   3   9       53.22       61.90      4.04 o
 -17   3   9      224.10      232.07      9.41 o
 -15   3   9        7.89       12.65      5.15 o
 -13   3   9      560.30      583.72      5.16 o
 -11   3   9        1.30       -2.40      4.72 o
  -9   3   9      219.61      217.49      3.98 o
  -7   3   9      417.66      373.68      5.98 o
  -5   3   9      441.57      396.27      8.88 o
  -3   3   9      358.08      379.50     24.49 o
  -1   3   9     1801.57     1620.35      9.17 o
   1   3   9     1875.21     1902.90     45.71 o
   3   3   9       63.87       47.22      4.99 o
   5   3   9      188.81      204.00      8.86 o
   7   3   9       14.07        9.71      4.74 o
   9   3   9       23.01       32.40      4.79 o
  11   3   9        5.74        1.20      4.44 o
  13   3   9      374.47      402.18      6.91 o
  15   3   9      146.76      145.80      5.05 o
 -20   4   9       27.74       33.00      4.58 o
 -18   4   9        3.15       12.06      5.00 o
 -16   4   9        2.42       -0.81      6.06 o
 -14   4   9       14.06       11.39      4.67 o
 -12   4   9       90.26      117.03      4.54 o
 -10   4   9       52.51       42.14      4.34 o
  -8   4   9       50.84       70.46      4.93 o
  -6   4   9       27.54       34.38      4.75 o
  -4   4   9      293.09      282.29      7.83 o
  -2   4   9       32.09       32.77      4.44 o
   0   4   9      323.77      359.28      4.75 o
   2   4   9      463.60      491.33     20.34 o
   4   4   9       28.61       31.14      3.87 o
   6   4   9       49.78       65.87      4.29 o
   8   4   9      206.57      201.51      8.17 o
  10   4   9      295.56      375.36      5.71 o
  12   4   9       15.45       10.59      5.33 o
  14   4   9      267.57      273.07     10.31 o
 -19   5   9        4.66        3.22      4.04 o
 -17   5   9        7.19        7.92      5.05 o
 -15   5   9       18.66       23.17      8.50 o
 -13   5   9      223.62      195.11      4.84 o
 -11   5   9       19.78       26.25      7.55 o
  -9   5   9      102.94      111.40      4.69 o
  -7   5   9        0.15       -0.35      4.09 o
  -5   5   9       24.09       21.63      4.30 o
  -3   5   9      367.59      393.78     10.67 o
  -1   5   9      156.96      174.47      6.17 o
   1   5   9      337.12      354.01      5.55 o
   3   5   9       91.53      112.52      5.14 o
   5   5   9       94.29       91.00      5.25 o
   7   5   9        1.60        0.68      3.75 o
   9   5   9      231.99      228.33      4.70 o
  11   5   9      333.79      329.73     15.18 o
  13   5   9        1.54       -1.41      5.21 o
 -18   6   9       16.17       11.62      3.84 o
 -16   6   9        6.44        9.15      4.77 o
 -14   6   9        6.99       -2.30      4.65 o
 -12   6   9      162.59      129.82      6.61 o
 -10   6   9        0.39        3.90      4.20 o
  -8   6   9        2.34        9.00      4.83 o
  -6   6   9      107.89      114.91      6.91 o
  -4   6   9        5.64       12.61      4.22 o
  -2   6   9      109.55      107.43      5.59 o
   0   6   9     1532.71     1535.05      7.00 o
   2   6   9       28.64       40.38     10.96 o
   4   6   9      280.73      262.53      4.38 o
   6   6   9      198.03      210.50      6.64 o
   8   6   9      225.20      215.91     26.49 o
  10   6   9       88.65       82.38      6.73 o
  12   6   9       19.30       38.84      5.47 o
  14   6   9       70.79       70.02      5.66 o
 -19   7   9        1.24        2.96      5.56 o
 -17   7   9       22.61       23.07      3.48 o
 -15   7   9        9.00       19.98      3.10 o
 -13   7   9       64.46       66.14      3.86 o
 -11   7   9        5.77        6.46      3.92 o
  -9   7   9      117.29       91.43      8.19 o
  -7   7   9       41.10       39.78     10.01 o
  -5   7   9      277.08      259.30      4.73 o
  -3   7   9        1.39        1.32      3.85 o
  -1   7   9      151.39      135.52      4.37 o
   1   7   9       75.24       82.25      4.82 o
   3   7   9       51.66       39.55      3.62 o
   5   7   9        0.16        9.12      5.52 o
   7   7   9       43.28       45.69     14.85 o
   9   7   9        7.32        5.54      5.24 o
  11   7   9       10.82       -3.63      4.41 o
  13   7   9       36.38       48.23     20.59 o
 -18   8   9       21.04       34.53      6.72 o
 -16   8   9       11.24       18.79      8.34 o
 -14   8   9        0.58       -0.43      3.90 o
 -12   8   9       29.74       28.00      6.52 o
 -10   8   9       53.14       45.22      7.71 o
  -8   8   9     1605.28     1582.82     45.58 o
  -6   8   9       72.92       94.38      4.76 o
  -4   8   9      343.61      322.31      7.11 o
  -2   8   9      239.17      247.74      5.37 o
   0   8   9       60.30       66.75      5.90 o
   2   8   9       30.40       41.90      4.02 o
   4   8   9       33.45       25.96      3.89 o
   6   8   9       13.81       24.13      8.90 o
   8   8   9        0.12       -6.25     15.93 o
  10   8   9       21.04       36.89     10.73 o
  12   8   9       15.13       40.22      5.66 o
 -17   9   9       17.58       33.77      3.47 o
 -15   9   9        2.35        2.38      4.47 o
 -13   9   9       10.78       17.25      4.88 o
 -11   9   9       21.14       26.75      4.43 o
  -9   9   9      121.12      118.00      4.19 o
  -7   9   9       64.22       69.51      4.62 o
  -5   9   9      847.87      799.32      9.04 o
  -3   9   9      195.02      163.98      7.87 o
  -1   9   9        6.46       16.21      6.97 o
   1   9   9       65.47       56.88      4.88 o
   3   9   9       37.05       44.23      4.11 o
   5   9   9       14.34       12.68     10.46 o
   7   9   9       76.56       94.76     16.83 o
   9   9   9        2.32       -1.84      5.37 o
  11   9   9       63.83       61.07      6.19 o
 -14  10   9        3.35        7.37      3.73 o
 -12  10   9       26.92       38.90      6.21 o
 -10  10   9       71.52       62.74      4.02 o
  -8  10   9      130.60      124.15      4.22 o
  -6  10   9       99.37      105.69      4.11 o
  -4  10   9       71.44       85.00      3.93 o
  -2  10   9        0.72       11.14      3.89 o
   0  10   9      111.30      110.90      5.16 o
   2  10   9       63.28       70.41      5.03 o
   4  10   9       39.17       46.47      5.56 o
   6  10   9      168.84      159.56      5.03 o
   8  10   9        2.38        2.56      3.69 o
  10  10   9       72.24       56.12      5.06 o
 -13  11   9       28.62       26.00      3.72 o
 -11  11   9       10.63       10.02      3.90 o
  -9  11   9       98.40      107.87     11.07 o
  -7  11   9       84.63       97.02      9.48 o
  -5  11   9       32.09       34.31      4.51 o
  -3  11   9        0.33        0.46      3.83 o
  -1  11   9        0.98        9.97      4.58 o
   1  11   9       14.26       25.86      3.85 o
   3  11   9        0.02       -1.70      5.93 o
   5  11   9      182.71      232.89      5.04 o
   7  11   9       53.63       52.17      4.98 o
 -12  12   9       23.70       32.63      3.37 o
 -10  12   9       20.69       18.66      4.66 o
  -8  12   9        3.37       19.11      5.05 o
  -6  12   9       42.70       46.89      4.56 o
  -4  12   9       15.74       26.27      4.78 o
  -2  12   9       37.61       42.30      3.92 o
   0  12   9        4.75       19.09      6.50 o
   2  12   9        1.42        1.24      7.03 o
   4  12   9       19.80       42.44      7.16 o
   6  12   9        1.28       -4.48      4.48 o
  -9  13   9       60.91       58.73      4.47 o
  -7  13   9       46.66       53.61      9.67 o
  -5  13   9       15.30       12.28      3.97 o
  -3  13   9       53.27       68.96      3.66 o
  -1  13   9        7.80       13.15      3.87 o
   1  13   9        5.93       23.30     10.42 o
   3  13   9        1.24       -3.77      4.61 o
 -20   0  10        3.22        5.84     19.33 o
 -18   0  10       24.12       44.40     10.86 o
 -16   0  10      403.56      386.94      6.48 o
 -14   0  10      269.98      210.44      5.24 o
 -12   0  10     1050.41     1019.61     26.97 o
 -10   0  10     1506.36     1514.05     12.52 o
  -8   0  10        0.35       -8.36      8.36 o
  -6   0  10       64.86       72.55      9.18 o
   0   0  10      334.88      198.20      9.28 o
   2   0  10       47.10       48.95      6.54 o
   4   0  10      284.32      295.26      9.86 o
   6   0  10        1.07        1.72      8.37 o
   8   0  10       30.78       49.40      5.77 o
  10   0  10       12.34       36.04      5.48 o
  12   0  10        0.16       -6.29      6.29 o
  14   0  10       22.96       35.29      5.64 o
 -21   1  10        5.90        7.80      6.17 o
 -19   1  10        2.34       12.69      7.95 o
 -17   1  10       11.50        9.54      3.95 o
 -15   1  10      225.79      237.88      4.51 o
 -13   1  10     1499.52     1534.27     18.73 o
 -11   1  10      270.47      260.17      5.14 o
  -9   1  10     1129.43     1160.64      7.93 o
  -7   1  10      683.67      698.99      7.67 o
  -5   1  10     1331.23     1515.53     13.17 o
  -3   1  10     1292.29     1350.67    701.58 o
  -1   1  10      505.80      434.30     10.45 o
   1   1  10      245.78      234.63      6.75 o
   3   1  10      309.88      312.90     13.58 o
   5   1  10       47.34       66.24      4.89 o
   7   1  10       38.02       26.85      7.64 o
   9   1  10        9.48       12.15      3.44 o
  11   1  10       32.49       34.22      3.52 o
  13   1  10        1.98       -0.87      4.60 o
  15   1  10        7.91       21.11      4.16 o
 -20   2  10        5.81        5.74      5.88 o
 -18   2  10      119.43      136.28      7.28 o
 -16   2  10      120.34      131.86      7.88 o
 -14   2  10      109.87       99.62      7.43 o
 -12   2  10      805.59      808.82     10.93 o
 -10   2  10       10.04       -0.86      4.82 o
  -8   2  10     1644.24     1758.65     12.22 o
  -6   2  10      221.61      244.83      9.66 o
  -4   2  10     2155.73     2326.83     44.86 o
  -2   2  10      397.66      375.41     10.97 o
   0   2  10       18.03        8.80      4.90 o
   2   2  10      364.51      391.73      5.41 o
   4   2  10      502.17      491.69      9.13 o
   6   2  10        4.57        7.02      5.08 o
   8   2  10        2.07        3.65      3.89 o
  10   2  10       13.57       20.90      3.98 o
  12   2  10       18.47       16.10      4.48 o
  14   2  10        0.50        3.97      3.93 o
 -21   3  10       45.67       49.43      6.65 o
 -19   3  10       49.95       44.63      4.06 o
 -17   3  10       79.65       75.24      3.54 o
 -15   3  10      153.44      145.00      4.74 o
 -13   3  10      446.84      473.94      8.59 o
 -11   3  10      858.86      893.08      6.66 o
  -9   3  10      543.28      481.94      7.68 o
  -7   3  10      334.33      342.72      8.27 o
  -5   3  10     1845.57     1918.02     40.35 o
  -3   3  10        4.79       15.49      5.22 o
  -1   3  10       91.98      126.15      9.89 o
   1   3  10      785.90      807.07     43.45 o
   3   3  10       28.75       40.52      3.81 o
   5   3  10      704.19      688.63      7.14 o
   7   3  10      130.67      140.86      4.82 o
   9   3  10      278.92      281.24      4.65 o
  11   3  10       28.38       32.60      4.22 o
  13   3  10      148.00      153.95      4.50 o
  15   3  10        1.57        5.92      8.02 o
 -20   4  10       32.14       39.04      8.33 o
 -18   4  10       30.91       40.20      5.77 o
 -16   4  10       96.18       85.40      5.73 o
 -14   4  10        4.84       -2.36      8.95 o
 -12   4  10      416.13      405.41      8.58 o
 -10   4  10      252.97      248.07      8.00 o
  -8   4  10      133.12      133.50      5.13 o
  -6   4  10      992.65      976.93     18.50 o
  -4   4  10      298.47      300.18      6.60 o
  -2   4  10      602.87      558.22      6.44 o
   0   4  10      865.30      892.37     20.23 o
   2   4  10      258.15      231.85      7.72 o
   4   4  10      645.83      628.38      8.32 o
   6   4  10        9.83       17.61     10.78 o
   8   4  10      290.82      302.12      9.94 o
  10   4  10      151.87      159.02      4.59 o
  12   4  10       65.27       56.43      3.79 o
  14   4  10      121.08      106.58      6.71 o
 -19   5  10       16.04       21.13     10.86 o
 -17   5  10      105.74      116.49      3.42 o
 -15   5  10       70.32       65.97      4.36 o
 -13   5  10      159.96      176.01     10.24 o
 -11   5  10      351.36      318.48     26.09 o
  -9   5  10       97.91      108.33      4.02 o
  -7   5  10      539.53      471.01     20.17 o
  -5   5  10       60.90       69.05      4.23 o
  -3   5  10       18.44       34.96      6.04 o
  -1   5  10      256.93      222.82      4.82 o
   1   5  10      619.42      621.30      6.00 o
   3   5  10      180.91      167.43      4.51 o
   5   5  10     2652.02     2655.26     27.68 o
   7   5  10      415.75      451.58      5.30 o
   9   5  10     1135.41     1131.48      6.37 o
  11   5  10      446.00      443.65     12.22 o
  13   5  10      234.53      217.04     11.41 o
 -18   6  10        4.94       39.15     19.45 o
 -16   6  10       96.44      102.77     13.46 o
 -14   6  10        1.86       -2.46      6.47 o
 -12   6  10      235.31      233.00      6.24 o
 -10   6  10        0.13       -2.24      3.42 o
  -8   6  10        6.30       17.97      4.07 o
  -6   6  10      418.61      431.96      8.67 o
  -4   6  10       84.59       82.86      7.24 o
  -2   6  10        0.29        3.31      4.86 o
   0   6  10       82.80       66.01      4.95 o
   2   6  10     1096.20     1057.76     20.44 o
   4   6  10        0.00        6.80      3.54 o
   6   6  10     1706.52     1687.33     14.79 o
   8   6  10      566.41      578.47      6.28 o
  10   6  10       53.40       67.92     10.01 o
  12   6  10        1.61        3.88      5.62 o
 -17   7  10        0.46       21.58      8.15 o
 -15   7  10       15.84        7.63      4.57 o
 -13   7  10      220.40      215.96      6.26 o
 -11   7  10       68.78       60.22      3.23 o
  -9   7  10        0.43        1.06      4.62 o
  -7   7  10      229.39      236.11     15.86 o
  -5   7  10      187.56      159.45      6.39 o
  -3   7  10        0.83        9.96      4.19 o
  -1   7  10       69.65       72.21      4.87 o
   1   7  10      540.17      508.04      5.16 o
   3   7  10       48.48       36.03      3.50 o
   5   7  10        0.25       -3.89      3.89 o
   7   7  10        0.22        5.72      5.10 o
   9   7  10       18.45       43.46      5.28 o
  11   7  10        6.01       18.79      5.62 o
 -18   8  10        6.60       19.13      4.92 o
 -16   8  10        6.69        4.61      4.61 o
 -14   8  10        0.06        9.04      4.56 o
 -12   8  10        5.91        6.35      2.89 o
 -10   8  10       68.88       72.43      6.97 o
  -8   8  10       58.46       82.79      3.83 o
  -6   8  10       32.72       37.48      7.80 o
  -4   8  10       53.30       81.25      6.42 o
  -2   8  10      267.54      238.25      4.05 o
   0   8  10       25.14       24.52      4.08 o
   2   8  10      431.71      412.01      9.77 o
   4   8  10      155.31      133.90      5.16 o
   6   8  10      211.11      220.93      4.81 o
   8   8  10      123.08      110.02     22.57 o
  10   8  10        0.04       12.49     11.14 o
  12   8  10        0.04        9.56      8.07 o
 -15   9  10        1.82        3.33      3.54 o
 -13   9  10        1.05        8.88      3.35 o
 -11   9  10        8.96       12.03      5.29 o
  -9   9  10        6.56        2.27      4.34 o
  -7   9  10       72.06       57.45      5.70 o
  -5   9  10       82.16       77.34      4.89 o
  -3   9  10        1.36        8.73      5.14 o
  -1   9  10       14.32        9.98      5.01 o
   1   9  10       35.73       35.37      7.13 o
   3   9  10      125.18      111.17      7.39 o
   5   9  10        5.78        4.65      5.90 o
   7   9  10       79.03       75.21      5.36 o
   9   9  10        0.80        3.45     12.00 o
 -14  10  10        3.48       -3.35      3.47 o
 -12  10  10       40.85       37.94      4.67 o
 -10  10  10        0.15        9.32      3.38 o
  -8  10  10       55.09       49.34      3.57 o
  -6  10  10        2.08        5.16      6.96 o
  -4  10  10       11.05        0.41      4.51 o
  -2  10  10      170.08      147.73      4.71 o
   0  10  10        0.38       11.90      7.63 o
   2  10  10       67.09       55.38      9.00 o
   4  10  10        0.04       26.54      6.89 o
   6  10  10       81.71       53.06      5.45 o
   8  10  10        4.50       -0.72      4.53 o
 -13  11  10       74.18       92.00     10.48 o
 -11  11  10        0.17        8.69      4.25 o
  -9  11  10        0.42       -0.09      6.20 o
  -7  11  10       10.69       13.56      4.41 o
  -5  11  10        8.74       18.71      3.88 o
  -3  11  10        3.70       -0.95      3.84 o
  -1  11  10       85.44       70.01      5.80 o
   1  11  10       35.99       37.01      6.68 o
   3  11  10        1.61        2.62      3.94 o
   5  11  10       20.32       17.60     20.04 o
   7  11  10        3.58        2.83      3.90 o
 -10  12  10       19.82       32.85      4.13 o
  -8  12  10        1.06        8.27     11.05 o
  -6  12  10        1.35        6.81      7.12 o
  -4  12  10       19.78       26.60      3.96 o
  -2  12  10        1.73        0.88      3.88 o
   0  12  10       17.33       12.01      4.13 o
   2  12  10        4.25        6.89      4.04 o
   4  12  10        0.01       11.06      5.45 o
   6  12  10        0.55       23.36      7.96 o
  -7  13  10        6.65        7.93      8.05 o
  -5  13  10        2.80        7.14      6.35 o
  -3  13  10       22.88       38.42      8.80 o
  -1  13  10        0.25        5.73      5.17 o
   1  13  10       73.30       91.33      5.20 o
 -21   1  11        0.02       -3.07      5.86 o
 -19   1  11        5.94        8.63      7.03 o
 -17   1  11      110.75       94.96      3.82 o
 -15   1  11        0.38        6.04      4.79 o
 -13   1  11        0.43       -3.07      4.01 o
 -11   1  11        3.18       10.08      3.67 o
  -9   1  11      499.07      602.53      7.29 o
  -7   1  11      111.37      144.63     17.78 o
  -5   1  11       50.39       43.08      8.72 o
  -3   1  11      259.42      236.64     17.35 o
  -1   1  11     1377.01     1106.33    254.92 o
   1   1  11      310.69      272.94      5.84 o
   3   1  11       15.45       10.19      4.91 o
   5   1  11        4.19       -1.60      5.22 o
   7   1  11      426.29      449.66     10.27 o
   9   1  11       14.45       18.34      4.54 o
  11   1  11       39.86       42.86      4.94 o
  13   1  11        0.05        0.14      3.51 o
 -20   2  11       13.14       25.20      4.55 o
 -18   2  11      175.51      180.77      4.38 o
 -16   2  11       10.67       17.12      7.76 o
 -14   2  11      134.12      107.68      5.96 o
 -12   2  11       57.38       73.34      7.81 o
 -10   2  11       65.34       59.80      3.74 o
  -8   2  11      229.20      255.80      5.52 o
  -6   2  11     2492.82     2497.96     14.48 o
  -4   2  11        7.69       12.45      5.11 o
  -2   2  11     1444.10     1326.61     27.50 o
   0   2  11      955.60      839.71     48.87 o
   2   2  11        3.59       11.56      4.76 o
   4   2  11       83.55       94.02      4.70 o
   6   2  11      224.68      212.91      9.44 o
   8   2  11       40.75       62.56      5.67 o
  10   2  11       13.15       13.96      3.80 o
  12   2  11       15.21       12.35      3.91 o
  14   2  11       24.43       30.00      4.30 o
 -19   3  11        4.55        4.10      4.52 o
 -17   3  11      108.96      124.36     10.02 o
 -15   3  11      129.37      127.76      4.65 o
 -13   3  11      164.08      179.41      4.28 o
 -11   3  11      153.13      160.90      4.90 o
  -9   3  11      330.39      322.11      9.33 o
  -7   3  11        0.84       -1.65      4.40 o
  -5   3  11     2735.85     2559.96     60.13 o
  -3   3  11      168.21      170.83      5.30 o
  -1   3  11     1130.24     1112.01      8.68 o
   1   3  11     1388.47     1298.00     34.08 o
   3   3  11      299.48      288.66      4.72 o
   5   3  11      240.57      259.26      5.25 o
   7   3  11       15.28       19.75      4.58 o
   9   3  11      121.98      126.18      5.89 o
  11   3  11      117.16      138.92      4.29 o
  13   3  11       44.82       31.90      3.69 o
 -20   4  11       58.81       53.45      5.76 o
 -18   4  11       49.86       68.68     18.91 o
 -16   4  11       47.17       50.20      4.58 o
 -14   4  11       75.59       68.22      9.80 o
 -12   4  11      233.69      227.05      5.74 o
 -10   4  11       44.87       44.02      6.40 o
  -8   4  11      148.85      138.74      5.91 o
  -6   4  11       24.65       16.52      3.92 o
  -4   4  11      616.67      584.65      9.43 o
  -2   4  11      260.66      281.91     11.17 o
   0   4  11     5038.15     4548.06    182.40 o
   2   4  11      275.10      255.45      8.59 o
   4   4  11      562.17      556.93      6.28 o
   6   4  11      458.99      440.67      8.35 o
   8   4  11      148.24      132.52      8.09 o
  10   4  11      359.45      373.85     18.77 o
  12   4  11      121.09      137.12      4.49 o
 -19   5  11        2.98       34.57     21.64 o
 -17   5  11        5.11       17.99      5.37 o
 -15   5  11      105.41       77.38      4.29 o
 -13   5  11        0.56        3.85      4.32 o
 -11   5  11       18.13       23.15      6.18 o
  -9   5  11      215.65      205.05      3.97 o
  -7   5  11      470.57      500.90      9.09 o
  -5   5  11       56.54       58.15      3.79 o
  -3   5  11     2419.63     2341.15     31.28 o
  -1   5  11        3.30        3.48      3.69 o
   1   5  11     2321.55     2178.41     28.78 o
   3   5  11       82.03       75.09      5.09 o
   5   5  11     1798.11     1807.14     13.56 o
   7   5  11        4.30        3.46      3.95 o
   9   5  11      369.62      370.72      9.27 o
  11   5  11        7.82        5.60      3.88 o
  13   5  11       51.60       52.27      5.86 o
 -18   6  11        1.21       12.42      3.74 o
 -16   6  11       11.57        2.75      3.38 o
 -14   6  11       25.96       29.97      3.80 o
 -12   6  11      282.19      284.32      8.01 o
 -10   6  11       40.71       45.86      3.71 o
  -8   6  11      605.51      616.41      8.54 o
  -6   6  11       97.56       94.05      4.18 o
  -4   6  11     2788.96     2679.90     14.48 o
  -2   6  11      552.01      482.70      5.59 o
   0   6  11     1345.39     1207.54      9.83 o
   2   6  11      934.03      846.27     37.57 o
   4   6  11      315.25      319.78      3.96 o
   6   6  11      565.06      591.13      9.62 o
   8   6  11       24.23       39.32      6.15 o
  10   6  11      228.81      240.47      9.38 o
  12   6  11       45.52       32.18      6.85 o
 -17   7  11        4.90        3.80      3.27 o
 -15   7  11      225.71      214.42      4.22 o
 -13   7  11       18.89       30.84      3.65 o
 -11   7  11      945.49      891.51      6.54 o
  -9   7  11       15.30       21.93      3.54 o
  -7   7  11     1822.57     1751.25     15.35 o
  -5   7  11      605.46      585.57      5.39 o
  -3   7  11      916.85      826.02     33.57 o
  -1   7  11      317.53      286.06      9.85 o
   1   7  11      340.80      344.52      8.97 o
   3   7  11      732.86      709.39     12.46 o
   5   7  11        6.86        4.87      3.71 o
   7   7  11       18.45       25.64      4.41 o
   9   7  11       14.98       19.76      4.47 o
  11   7  11       11.14       11.77      3.89 o
 -16   8  11        6.83       15.32      6.34 o
 -14   8  11        7.49        1.79      3.37 o
 -12   8  11        5.88       14.21      2.91 o
 -10   8  11      278.78      247.16      4.83 o
  -8   8  11      135.64      109.21      9.35 o
  -6   8  11      644.32      518.06      5.30 o
  -4   8  11       40.04       57.12      6.06 o
  -2   8  11      102.16       64.50      6.09 o
   0   8  11      234.31      213.87      9.30 o
   2   8  11       50.94       42.92      7.34 o
   4   8  11        2.01       14.71      6.68 o
   6   8  11       18.39       21.31      8.46 o
   8   8  11        0.34       25.68      5.25 o
  10   8  11        0.59        9.12     26.49 o
 -15   9  11       10.02        6.91      4.71 o
 -13   9  11        3.82        5.13      3.45 o
 -11   9  11        0.09        1.48      3.41 o
  -9   9  11      117.19      108.48      4.71 o
  -7   9  11      508.47      445.00     20.10 o
  -5   9  11       24.36       36.36      3.55 o
  -3   9  11       13.17       -0.69      3.85 o
  -1   9  11       11.71       14.07      6.44 o
   1   9  11       20.23       14.28      4.62 o
   3   9  11        2.23        9.13      9.31 o
   5   9  11        1.40        1.07      4.25 o
   7   9  11        2.41       -5.37      5.90 o
   9   9  11        3.37        8.63      9.98 o
 -14  10  11        0.59        1.32      3.12 o
 -12  10  11        7.76       10.17      3.96 o
 -10  10  11       56.93       45.75      6.02 o
  -8  10  11       42.26       59.00      8.53 o
  -6  10  11       98.52      121.00      7.37 o
  -4  10  11       41.91       43.32      4.58 o
  -2  10  11        0.16       19.12      7.45 o
   0  10  11        1.22       -5.21      5.21 o
   2  10  11        4.87        4.60      4.00 o
   4  10  11        3.27       -3.42     19.11 o
   6  10  11       86.55      106.78     16.61 o
   8  10  11       38.13       40.10      4.07 o
 -13  11  11       27.78       36.44      7.80 o
 -11  11  11        5.53        8.07      3.41 o
  -9  11  11        0.08        9.79      4.41 o
  -7  11  11      118.14      110.69      4.09 o
  -5  11  11       45.96       39.27      4.69 o
  -3  11  11        6.45        6.47      4.51 o
  -1  11  11        3.31       21.94      8.44 o
   1  11  11        2.98        6.65      3.79 o
   3  11  11      150.29      164.51      7.23 o
   5  11  11        3.92       16.72     19.66 o
   7  11  11       81.73       57.80      6.10 o
 -10  12  11       16.22       22.84      8.64 o
  -8  12  11       24.97       15.41      3.98 o
  -6  12  11        6.13       19.82      4.57 o
  -4  12  11        8.70       23.01      4.46 o
  -2  12  11        8.06       20.15      3.37 o
   0  12  11        0.54        6.36      5.91 o
   2  12  11       35.45       38.54      5.75 o
   4  12  11        0.09       11.32      4.52 o
  -7  13  11        0.55       -3.83     10.43 o
  -5  13  11        1.46        8.92      4.97 o
  -3  13  11        1.51        2.33      3.93 o
  -1  13  11        0.83        3.06      4.55 o
   1  13  11        2.99       18.51      8.37 o
 -20   0  12        2.56       10.20      7.81 o
 -18   0  12        0.13       37.98      7.55 o
 -16   0  12      136.42      134.20      5.91 o
 -14   0  12     1709.43     1632.91     10.52 o
 -12   0  12        7.32       15.73      8.07 o
 -10   0  12       56.53       48.25      8.24 o
  -8   0  12      110.26      133.69      8.70 o
  -6   0  12      140.10      153.26      6.44 o
  -2   0  12      418.04      476.26      9.62 o
   0   0  12       72.71       95.35      8.87 o
   2   0  12        0.47        5.03      5.94 o
   4   0  12      226.11      216.79      6.57 o
   6   0  12      770.78      789.51     10.66 o
   8   0  12        3.59        6.96     10.12 o
  10   0  12        0.45        3.44      4.42 o
  12   0  12        0.06       22.14      5.48 o
 -21   1  12        0.85        9.77      4.85 o
 -19   1  12        0.00       15.24      6.39 o
 -17   1  12       30.18       26.42      3.86 o
 -15   1  12       74.79       70.78      9.06 o
 -13   1  12       72.21       87.37      8.72 o
 -11   1  12      176.88      174.74     23.70 o
  -9   1  12       22.88       18.79      9.73 o
  -7   1  12      592.26      617.50     14.75 o
  -5   1  12       13.36       19.09      8.35 o
  -3   1  12       29.39       24.04      5.88 o
  -1   1  12       61.17       56.45      4.92 o
   1   1  12      542.17      577.48      7.26 o
   3   1  12       62.25       84.14      6.16 o
   5   1  12      132.04      144.34     14.26 o
   7   1  12       18.86       37.65      4.57 o
   9   1  12      151.96      157.15      4.81 o
  11   1  12        1.21        3.50      6.90 o
  13   1  12        2.52       13.91      3.95 o
 -20   2  12        4.50       13.64      4.00 o
 -18   2  12       54.37       44.64      3.98 o
 -16   2  12      161.88      184.59      4.28 o
 -14   2  12      234.68      255.95      4.87 o
 -12   2  12      282.65      306.89      9.95 o
 -10   2  12       84.03       94.19     12.43 o
  -8   2  12      150.95      148.51     17.32 o
  -6   2  12      398.13      358.32      9.43 o
  -4   2  12        6.69       36.50     13.12 o
  -2   2  12      315.64      308.92      5.79 o
   0   2  12      161.70      155.65      5.30 o
   2   2  12     1118.47     1093.41     10.21 o
   4   2  12        6.79       13.15      3.66 o
   6   2  12       96.14       94.10      5.94 o
   8   2  12       17.00       26.01      4.52 o
  10   2  12       29.54       41.35      4.48 o
  12   2  12        1.45       -1.91      7.20 o
 -19   3  12       34.64       46.81      4.33 o
 -17   3  12      120.68      121.15      4.05 o
 -15   3  12       13.54       12.61      4.50 o
 -13   3  12       52.42       56.82      5.06 o
 -11   3  12        5.63        3.88      3.98 o
  -9   3  12       25.56       21.70      3.65 o
  -7   3  12      361.13      307.18    156.36 o
  -5   3  12       92.94       87.28      5.94 o
  -3   3  12        5.92       10.48      4.87 o
  -1   3  12     1307.43     1290.17     32.92 o
   1   3  12       40.21       45.94      4.83 o
   3   3  12      291.62      287.19      4.35 o
   5   3  12       20.08       22.74      4.66 o
   7   3  12      523.00      527.38      7.10 o
   9   3  12       15.11       21.85      3.88 o
  11   3  12        4.32       14.79      7.70 o
  13   3  12        0.12       22.56      9.31 o
 -20   4  12        0.15       11.00      3.93 o
 -18   4  12        4.22        6.38      3.43 o
 -16   4  12       46.79       49.60      5.61 o
 -14   4  12       34.17       45.87      6.50 o
 -12   4  12       22.85       19.47      3.18 o
 -10   4  12       26.14       25.58      3.62 o
  -8   4  12      211.16      234.32      5.40 o
  -6   4  12       72.13       90.48      7.98 o
  -4   4  12      279.89      289.30      8.81 o
  -2   4  12       46.58       50.51      8.14 o
   0   4  12      666.65      663.73      7.51 o
   2   4  12      128.13      108.10      4.63 o
   4   4  12      924.57      893.22     12.93 o
   6   4  12      141.13      130.04      7.04 o
   8   4  12      940.75      854.24     12.92 o
  10   4  12       24.49       20.11      8.24 o
  12   4  12      253.66      231.46      6.56 o
 -19   5  12       15.65       27.60      6.45 o
 -17   5  12        5.65       19.73      4.56 o
 -15   5  12       59.96       56.12      3.46 o
 -13   5  12       57.84       72.36      5.44 o
 -11   5  12        0.27       12.27      6.76 o
  -9   5  12       13.91       28.98      3.42 o
  -7   5  12       90.20       83.38      4.25 o
  -5   5  12      478.86      512.81     18.41 o
  -3   5  12     4126.98     4012.29     12.10 o
  -1   5  12       36.67       25.30      6.18 o
   1   5  12     4726.68     4516.10    717.25 o
   3   5  12      430.50      420.87      7.67 o
   5   5  12     1865.91     1863.42     19.32 o
   7   5  12     1352.97     1325.54      6.71 o
   9   5  12       24.26       17.34      4.33 o
  11   5  12      228.68      173.56      6.89 o
 -18   6  12       79.00       75.66      4.02 o
 -16   6  12      293.60      281.62     12.79 o
 -14   6  12      296.22      284.20      6.92 o
 -12   6  12      472.49      461.65     11.96 o
 -10   6  12      707.62      686.05      6.31 o
  -8   6  12     3375.90     3450.03     47.76 o
  -6   6  12      435.87      428.67      5.69 o
  -4   6  12     4550.86     4587.48     37.10 o
  -2   6  12     2362.59     2296.86     11.63 o
   0   6  12     1344.00     1359.37     81.23 o
   2   6  12      375.91      373.59     18.03 o
   4   6  12       10.86       16.98      3.84 o
   6   6  12        1.05       12.30      8.68 o
   8   6  12       10.95        8.49      4.51 o
  10   6  12       44.57       33.48      4.58 o
  12   6  12       25.28       29.20      8.45 o
 -17   7  12       90.99      103.55      4.64 o
 -15   7  12        5.15       14.82      3.83 o
 -13   7  12       38.20       40.11      6.40 o
 -11   7  12      209.41      228.42      5.90 o
  -9   7  12      458.73      449.09      9.23 o
  -7   7  12     1156.70     1258.28      6.32 o
  -5   7  12       46.67       70.87      9.43 o
  -3   7  12     1025.81     1066.74      8.04 o
  -1   7  12        1.40        5.36      3.55 o
   1   7  12      476.19      449.03     13.79 o
   3   7  12      122.03      130.88      4.60 o
   5   7  12       82.67       91.80      6.71 o
   7   7  12        0.98        5.43      3.91 o
   9   7  12       20.41       34.67     15.04 o
  11   7  12        5.37       11.67      5.60 o
 -16   8  12       97.22      103.31      4.08 o
 -14   8  12       26.09       30.48      5.67 o
 -12   8  12      361.10      358.48      4.13 o
 -10   8  12      548.80      467.57      8.57 o
  -8   8  12       10.98        3.12      4.57 o
  -6   8  12      124.03       96.39     11.00 o
  -4   8  12      146.12      133.51      3.84 o
  -2   8  12      876.44      745.66     13.63 o
   0   8  12      145.38      151.03      7.10 o
   2   8  12       52.11       54.21      4.58 o
   4   8  12       35.77       29.26      3.68 o
   6   8  12        6.22       -4.36      4.36 o
   8   8  12        1.46       12.95      5.45 o
  10   8  12        1.71       14.75     11.73 o
 -15   9  12        0.50       17.69      5.88 o
 -13   9  12        8.83       13.08      3.15 o
 -11   9  12       49.42       70.97      5.22 o
  -9   9  12        3.41       11.38      9.41 o
  -7   9  12       19.40       22.75      5.49 o
  -5   9  12       29.36       36.95      7.82 o
  -3   9  12       20.97       10.34      6.94 o
  -1   9  12        2.42        8.33      4.38 o
   1   9  12      153.95      136.71      4.95 o
   3   9  12       33.67       30.46      4.33 o
   5   9  12        0.48       -3.36      4.15 o
   7   9  12       23.96       33.42      5.27 o
   9   9  12        3.18        6.70      9.14 o
 -14  10  12       22.87       22.77      3.55 o
 -12  10  12       10.18       14.12      3.90 o
 -10  10  12       22.19       34.13      4.43 o
  -8  10  12       40.88       53.65      3.91 o
  -6  10  12       45.33       58.93      5.09 o
  -4  10  12       42.73       54.49      4.54 o
  -2  10  12       11.04       27.81      4.16 o
   0  10  12        3.13        6.50      7.48 o
   2  10  12        2.07       30.17      6.17 o
   4  10  12       48.70       76.39      9.45 o
   6  10  12        1.87       -1.26     20.03 o
 -13  11  12        5.16       12.05      3.50 o
 -11  11  12       26.50       27.25      4.00 o
  -9  11  12        6.14       14.01      7.98 o
  -7  11  12       28.14       37.30      4.32 o
  -5  11  12       17.58       27.90      7.46 o
  -3  11  12       41.21       51.27      9.66 o
  -1  11  12       27.90       26.25      3.85 o
   1  11  12        4.08        1.22      7.07 o
   3  11  12        0.12       -4.25      4.53 o
   5  11  12        1.18        7.43      5.28 o
 -10  12  12       71.32       67.39      4.93 o
  -8  12  12        0.55       11.11      4.50 o
  -6  12  12       40.00       60.02      9.28 o
  -4  12  12       31.51       42.96      4.04 o
  -2  12  12        0.08       15.33     19.27 o
   0  12  12        1.74       15.40     13.74 o
   2  12  12       20.84       26.86      7.85 o
  -5  13  12       49.69       45.31      4.79 o
  -3  13  12       15.31       20.54      5.75 o
 -21   1  13        1.41        4.55      6.87 o
 -19   1  13       21.75       31.01      5.58 o
 -17   1  13       21.80       43.76      5.55 o
 -15   1  13      263.62      270.13     18.59 o
 -13   1  13        1.00       15.08      5.58 o
 -11   1  13       19.84       30.01      6.16 o
  -9   1  13      103.43      101.82      5.93 o
  -7   1  13      127.97      125.80      7.37 o
  -5   1  13        5.90       19.43      8.23 o
  -3   1  13        2.46       -1.45      5.82 o
  -1   1  13       63.30       51.51      4.56 o
   1   1  13      259.25      281.21     10.55 o
   3   1  13       18.35       21.54      4.77 o
   5   1  13        0.26       -5.52      5.52 o
   7   1  13       58.78       51.28      3.94 o
   9   1  13       59.83       65.68      9.60 o
  11   1  13       11.19       12.03      4.43 o
  13   1  13       24.11       28.34      9.46 o
 -20   2  13        6.80        7.15      5.80 o
 -18   2  13       29.46       45.81      5.53 o
 -16   2  13        5.45       15.00      4.21 o
 -14   2  13       56.67       55.25      3.92 o
 -12   2  13      752.98      708.44     22.99 o
 -10   2  13       39.96       33.75      7.60 o
  -8   2  13      412.88      378.12      8.34 o
  -6   2  13       94.17       95.39      5.98 o
  -4   2  13       74.36       58.91     10.43 o
  -2   2  13      476.70      434.47      5.93 o
   0   2  13      560.82      606.90      7.20 o
   2   2  13      399.22      413.06      6.97 o
   4   2  13      174.19      157.90     39.16 o
   6   2  13       26.41       26.34      5.40 o
   8   2  13      132.86      138.47      4.65 o
  10   2  13        5.28       13.68      6.03 o
  12   2  13        1.01        8.29      3.96 o
 -19   3  13        0.23        5.08      5.69 o
 -17   3  13        2.03        4.85      7.85 o
 -15   3  13       75.34       62.20      8.44 o
 -13   3  13        0.25        0.35      3.82 o
 -11   3  13        0.00        1.92      6.37 o
  -9   3  13       17.53       35.65     12.23 o
  -7   3  13      168.22      151.93     11.33 o
  -5   3  13      382.57      371.72      6.58 o
  -3   3  13      623.33      644.93     16.30 o
  -1   3  13     2774.11     2748.65     10.57 o
   1   3  13      395.25      362.23      5.48 o
   3   3  13      322.48      293.46     78.68 o
   5   3  13      287.68      265.17      7.45 o
   7   3  13       15.01        9.92      3.46 o
   9   3  13       67.95       59.04      6.57 o
  11   3  13        0.01       -5.17      5.17 o
 -20   4  13        3.99       10.31      9.94 o
 -18   4  13        5.74        9.62      8.56 o
 -16   4  13       21.24       25.99      3.65 o
 -14   4  13       67.58       70.77     11.73 o
 -12   4  13       29.03       26.74      3.40 o
 -10   4  13       10.79       13.94      3.55 o
  -8   4  13      109.27      127.76      7.34 o
  -6   4  13     2120.90     2023.19     61.99 o
  -4   4  13       15.13       17.63      6.04 o
  -2   4  13     2021.82     1971.05     41.69 o
   0   4  13       16.32       22.56      6.04 o
   2   4  13     3041.50     2976.92     52.12 o
   4   4  13      816.34      786.52     16.77 o
   6   4  13       79.34       71.63      6.66 o
   8   4  13      170.45      159.42     10.41 o
  10   4  13       42.97       32.64      4.01 o
  12   4  13      175.99      154.40      7.47 o
 -19   5  13       16.36       26.95      9.20 o
 -17   5  13        1.71        5.75      7.91 o
 -15   5  13       36.31       37.02      4.58 o
 -13   5  13      353.52      320.09     46.86 o
 -11   5  13      188.74      186.35      8.05 o
  -9   5  13      172.30      168.68      3.91 o
  -7   5  13      345.18      310.52      5.48 o
  -5   5  13      455.33      403.56      6.83 o
  -3   5  13       79.44       73.59      5.20 o
  -1   5  13      131.03      125.40     11.39 o
   1   5  13       18.94       22.28      3.19 o
   3   5  13      322.56      320.72      4.61 o
   5   5  13       50.51       66.72      4.50 o
   7   5  13       84.98       86.28      4.74 o
   9   5  13        6.29       21.14      5.37 o
  11   5  13      117.47      106.72      4.31 o
 -18   6  13      103.42       89.20      4.86 o
 -16   6  13      290.69      275.29     10.72 o
 -14   6  13      157.92      160.81      3.84 o
 -12   6  13      812.03      814.51      7.23 o
 -10   6  13       10.89       12.76      3.97 o
  -8   6  13     1940.03     1900.91     15.02 o
  -6   6  13      427.44      443.74      5.32 o
  -4   6  13     1265.66     1205.80     21.54 o
  -2   6  13     1220.70     1199.97      8.17 o
   0   6  13      253.51      280.06     10.17 o
   2   6  13      612.36      620.85      8.84 o
   4   6  13        5.93       -1.32      6.92 o
   6   6  13       10.12       15.43      5.21 o
   8   6  13       14.70       14.73      4.31 o
  10   6  13        1.62       13.38      4.27 o
 -17   7  13      131.81      128.65      8.07 o
 -15   7  13      670.39      632.46      5.19 o
 -13   7  13       18.04       33.14      3.17 o
 -11   7  13     1413.77     1359.45     20.22 o
  -9   7  13       94.63       63.48      3.80 o
  -7   7  13     3094.63     2958.84     31.00 o
  -5   7  13      570.90      533.80     20.77 o
  -3   7  13      888.38      809.48     23.41 o
  -1   7  13       80.39       91.40     11.71 o
   1   7  13      288.42      269.98      4.50 o
   3   7  13      107.88      106.20      3.71 o
   5   7  13      132.92      104.16      6.97 o
   7   7  13       40.10       42.25      4.56 o
   9   7  13       37.48       37.10      4.60 o
 -16   8  13      142.47      125.56      3.85 o
 -14   8  13       28.57       35.71      5.30 o
 -12   8  13      189.27      206.23      8.21 o
 -10   8  13       69.79       90.04      6.06 o
  -8   8  13      219.68      214.85      4.36 o
  -6   8  13        7.61        6.33      7.96 o
  -4   8  13       11.77       12.02      5.58 o
  -2   8  13      107.52       83.85      4.86 o
   0   8  13        8.52        9.31      4.81 o
   2   8  13      234.63      205.85      3.63 o
   4   8  13       10.54        2.61      3.70 o
   6   8  13        5.90       12.25      6.47 o
   8   8  13        8.78       -5.12      7.73 o
 -15   9  13       76.54       73.72      3.60 o
 -13   9  13        3.72       12.21      3.10 o
 -11   9  13       68.37       63.54      4.81 o
  -9   9  13       54.79       55.00      5.80 o
  -7   9  13      342.80      288.11      4.63 o
  -5   9  13        7.31       22.35     11.56 o
  -3   9  13        0.15       -5.52      5.52 o
  -1   9  13      298.62      286.53     75.46 o
   1   9  13       83.75       73.89      8.32 o
   3   9  13       28.22       39.52      5.91 o
   5   9  13        2.97       -0.77      5.22 o
   7   9  13       18.91       17.77      3.90 o
 -14  10  13        3.22       11.47      4.05 o
 -12  10  13        1.54        8.15      3.50 o
 -10  10  13        0.20       13.76      6.45 o
  -8  10  13        6.46       11.64      3.39 o
  -6  10  13        1.10        8.31      4.42 o
  -4  10  13       25.63       36.24      5.44 o
  -2  10  13       41.35       50.87     12.71 o
   0  10  13        6.82       17.25      5.64 o
   2  10  13       83.44       97.81      4.36 o
   4  10  13        3.73       11.08      8.52 o
   6  10  13       63.46       65.70      4.19 o
 -11  11  13       29.54       29.51      8.44 o
  -9  11  13        0.10       -1.96      4.66 o
  -7  11  13       40.17       44.56      3.96 o
  -5  11  13        0.64       -0.50      7.24 o
  -3  11  13       28.14       25.36      5.34 o
  -1  11  13       29.51       26.21      6.24 o
   1  11  13        1.60        8.52      5.89 o
   3  11  13       22.26       34.51      7.13 o
  -8  12  13       43.50       34.86      5.20 o
  -6  12  13       80.58       84.95      4.78 o
  -4  12  13       31.83       45.17     11.90 o
  -2  12  13        0.24        3.97      9.00 o
   0  12  13        7.44        9.38      6.14 o
 -20   0  14       54.24       39.21      8.26 o
 -18   0  14        2.85       12.91      5.54 o
 -16   0  14       27.67        2.90      7.74 o
 -14   0  14      383.13      374.52      8.97 o
 -12   0  14      584.66      584.26      9.37 o
 -10   0  14       54.24       56.89      7.73 o
  -8   0  14        4.21        5.94      5.82 o
  -6   0  14     2326.39     2237.24     13.20 o
  -2   0  14        0.01       -7.56      7.98 o
   0   0  14        5.10       14.73      5.96 o
   2   0  14       15.50       17.76      8.24 o
   4   0  14       19.53       47.23      7.81 o
   6   0  14       81.46       74.92      5.85 o
   8   0  14        0.12        4.72      7.56 o
  10   0  14        0.06       20.37      7.81 o
  12   0  14       52.47       40.57      8.54 o
 -19   1  14        3.93       20.15      7.76 o
 -17   1  14       67.46       69.36      8.36 o
 -15   1  14       10.04       27.54      6.50 o
 -13   1  14       92.92       94.25      5.69 o
 -11   1  14       41.13       65.39     21.65 o
  -9   1  14      241.73      245.44      6.90 o
  -7   1  14      579.54      674.36     17.20 o
  -5   1  14        9.66       13.53      5.59 o
  -3   1  14      659.49      653.34      9.99 o
  -1   1  14      186.29      174.16      6.20 o
   1   1  14        1.35       14.39      4.64 o
   3   1  14        6.52       18.27      6.63 o
   5   1  14       12.45       18.06      4.55 o
   7   1  14        1.05        5.46      4.34 o
   9   1  14        9.33       25.07      8.31 o
  11   1  14        9.79        9.49      7.19 o
 -20   2  14        3.30       13.31     14.02 o
 -18   2  14       21.85       28.36      5.87 o
 -16   2  14       20.53       36.11     15.56 o
 -14   2  14      495.33      485.71     12.87 o
 -12   2  14        9.83       12.18      6.31 o
 -10   2  14     1205.67     1234.73      7.20 o
  -8   2  14      311.50      297.83      6.36 o
  -6   2  14      566.68      436.07    137.27 o
  -4   2  14     1374.24     1304.17      8.24 o
  -2   2  14      316.76      296.89      6.51 o
   0   2  14       99.52       87.11      6.04 o
   2   2  14      136.46      130.98      6.04 o
   4   2  14      102.59      115.83      4.93 o
   6   2  14       28.27       17.39      8.91 o
   8   2  14       24.17       37.50      3.91 o
  10   2  14        0.05        2.62      3.43 o
  12   2  14       34.65       49.92      4.23 o
 -19   3  14        0.68        4.79      6.68 o
 -17   3  14       13.78        3.73      3.74 o
 -15   3  14       30.60       37.45      3.83 o
 -13   3  14      239.22      232.01      4.51 o
 -11   3  14      676.72      667.75     25.09 o
  -9   3  14     3082.35     3042.88     76.09 o
  -7   3  14      484.94      447.27     54.27 o
  -5   3  14     3167.36     3083.85    100.26 o
  -3   3  14       83.79       65.15      5.23 o
  -1   3  14     3606.97     2953.38    836.42 o
   1   3  14      310.63      310.55      4.43 o
   3   3  14      533.12      569.39      8.58 o
   5   3  14      239.72      246.25      6.43 o
   7   3  14      182.23      173.86      5.23 o
   9   3  14       67.10       66.93     14.48 o
  11   3  14        1.34        4.19      5.10 o
 -20   4  14        0.50       -7.67      7.67 o
 -18   4  14       40.62       43.09      5.48 o
 -16   4  14        0.25        5.29      7.80 o
 -14   4  14        4.49        8.32      5.50 o
 -12   4  14        0.94       -2.15      8.93 o
 -10   4  14      297.03      250.59     58.12 o
  -8   4  14       62.78       52.74      5.75 o
  -6   4  14     2628.51     2485.15     89.72 o
  -4   4  14      535.39      512.44      7.33 o
  -2   4  14     1061.12     1067.35     21.86 o
   0   4  14      114.59      123.80      4.68 o
   2   4  14      686.14      685.68     11.36 o
   4   4  14       73.79       73.96      3.46 o
   6   4  14       54.58       57.19      4.29 o
   8   4  14      178.48      190.80      4.91 o
  10   4  14       10.29       11.62      4.80 o
 -19   5  14        6.48        1.17      5.25 o
 -17   5  14       46.90       36.73      4.44 o
 -15   5  14        3.03       13.59      5.25 o
 -13   5  14      321.40      278.01     13.02 o
 -11   5  14       29.28       43.01      3.85 o
  -9   5  14      148.30      143.39      7.72 o
  -7   5  14        2.74       20.72     19.06 o
  -5   5  14       14.54       18.82      5.37 o
  -3   5  14      270.42      297.69     21.05 o
  -1   5  14     2245.82     2225.73     43.83 o
   1   5  14       83.46       85.71      4.42 o
   3   5  14      821.89      812.54     11.92 o
   5   5  14        2.54       -0.88      3.22 o
   7   5  14      472.80      411.95      8.58 o
   9   5  14        6.96       12.94      4.34 o
 -18   6  14        1.53        1.35      3.81 o
 -16   6  14      260.23      232.99      6.48 o
 -14   6  14       84.47       73.28      4.68 o
 -12   6  14      287.41      280.25      4.17 o
 -10   6  14      123.31      132.97      3.40 o
  -8   6  14      959.91      916.39      6.64 o
  -6   6  14     1148.67     1154.70     12.74 o
  -4   6  14       34.75       53.46      7.81 o
  -2   6  14      211.18      218.31      6.03 o
   0   6  14       91.44       79.55      5.73 o
   2   6  14        9.53        7.90      6.69 o
   4   6  14       30.37       38.95      5.37 o
   6   6  14      131.49      129.27      7.57 o
   8   6  14      124.51      113.98      4.10 o
  10   6  14        9.44       17.06      3.67 o
 -17   7  14      111.99      138.88      4.18 o
 -15   7  14       26.56       42.15      4.46 o
 -13   7  14       85.47       95.91      5.82 o
 -11   7  14      211.91      200.42      5.00 o
  -9   7  14       24.14       40.19      4.75 o
  -7   7  14       38.83       50.96     23.21 o
  -5   7  14       82.24       74.98      6.25 o
  -3   7  14        9.97       14.25      4.59 o
  -1   7  14        1.41       -2.41      5.40 o
   1   7  14        4.79        3.22      4.75 o
   3   7  14        2.53        6.21      3.94 o
   5   7  14        0.90        3.37      5.65 o
   7   7  14       29.11       31.78      4.19 o
   9   7  14        1.26       21.96     26.65 o
 -16   8  14      259.50      229.94      6.34 o
 -14   8  14       17.73        6.42      7.52 o
 -12   8  14      571.94      535.79     10.55 o
 -10   8  14      182.89      154.48      5.46 o
  -8   8  14      143.12      132.41      4.72 o
  -6   8  14        2.00       11.56      5.45 o
  -4   8  14      275.73      265.36     16.38 o
  -2   8  14        0.56       -0.64     14.48 o
   0   8  14        7.37       -1.01      5.81 o
   2   8  14      154.68      165.84      4.15 o
   4   8  14       68.57       68.54      4.25 o
   6   8  14       54.51       62.11      4.05 o
   8   8  14       14.48       27.22      9.40 o
 -15   9  14       37.15       48.23      4.44 o
 -13   9  14       45.81       50.24      3.49 o
 -11   9  14       20.90       14.98      3.25 o
  -9   9  14       39.40       31.42      8.14 o
  -7   9  14       19.77       34.32      5.13 o
  -5   9  14       15.66       36.27      5.60 o
  -3   9  14       68.46       73.08      5.52 o
  -1   9  14      130.55      131.80      9.47 o
   1   9  14       33.35       38.41      4.48 o
   3   9  14       16.46       24.69      6.39 o
   5   9  14       34.61       33.76      7.29 o
   7   9  14        6.27       11.59      7.98 o
 -14  10  14       13.39        6.17      8.33 o
 -12  10  14        8.23       11.50      5.57 o
 -10  10  14      105.76      126.08      9.43 o
  -8  10  14        0.63       16.78      4.61 o
  -6  10  14      183.43      181.92      5.27 o
  -4  10  14        5.41       13.53      4.36 o
  -2  10  14       37.67       46.58      6.73 o
   0  10  14       32.34       27.75      4.21 o
   2  10  14       22.36       27.27      3.35 o
   4  10  14        9.18       14.40      4.06 o
 -11  11  14       64.50       86.05     11.25 o
  -9  11  14       18.67       21.41      6.14 o
  -7  11  14       23.66       27.94      3.97 o
  -5  11  14       56.25       63.38      6.69 o
  -3  11  14       19.21       25.73     13.83 o
  -1  11  14       67.74       75.51      5.87 o
   1  11  14        3.88       19.43      4.51 o
   3  11  14       25.99       35.42      3.62 o
  -8  12  14      108.86      100.67      4.34 o
  -6  12  14        2.75       -3.65      3.65 o
  -4  12  14       13.35       15.75      4.00 o
  -2  12  14        8.56       11.84      5.77 o
 -19   1  15        3.51       13.04     13.22 o
 -17   1  15      299.07      298.17     12.48 o
 -15   1  15       96.23       81.12      8.91 o
 -13   1  15      685.58      686.63      7.44 o
 -11   1  15       50.49       74.27     14.59 o
  -9   1  15      334.79      322.97      5.40 o
  -7   1  15      172.40      181.29     10.46 o
  -5   1  15       70.66       63.65      5.94 o
  -3   1  15        1.96       10.52      4.59 o
  -1   1  15      109.19      119.39      8.65 o
   1   1  15       16.21       13.30      4.66 o
   3   1  15      129.65      129.09      5.74 o
   5   1  15       11.44       14.72      5.39 o
   7   1  15       22.49       31.22      5.53 o
   9   1  15      126.61      131.93     12.65 o
  11   1  15        0.45        0.88      5.69 o
 -20   2  15        0.98       -4.60     15.12 o
 -18   2  15      105.41       84.31      4.82 o
 -16   2  15       15.90       18.99      4.48 o
 -14   2  15     1586.23     1612.84      7.91 o
 -12   2  15      380.14      411.53      6.55 o
 -10   2  15     1271.43     1191.83     48.75 o
  -8   2  15     1110.33     1049.86     28.71 o
  -6   2  15     1506.28     1503.93    120.60 o
  -4   2  15      314.76      351.94     25.95 o
  -2   2  15       12.25        6.97      7.24 o
   0   2  15       68.50       77.69      7.34 o
   2   2  15       16.23       24.11      4.00 o
   4   2  15       43.37       46.87      3.97 o
   6   2  15      179.63      163.09      5.65 o
   8   2  15        1.98        1.87      4.36 o
  10   2  15       14.63       11.89      5.61 o
 -19   3  15      174.63      166.05      5.01 o
 -17   3  15       46.35       44.12      5.69 o
 -15   3  15       75.54       92.38     17.13 o
 -13   3  15      131.41      133.10      4.77 o
 -11   3  15      562.69      573.56     26.09 o
  -9   3  15     2209.98     2188.28     40.87 o
  -7   3  15       13.41       18.15      5.82 o
  -5   3  15     3379.28     3318.68     95.18 o
  -3   3  15       32.66       36.69     10.25 o
  -1   3  15     3194.57     3077.93     33.16 o
   1   3  15       59.04       77.51      4.16 o
   3   3  15      491.79      477.17     27.46 o
   5   3  15       89.12       82.18      4.85 o
   7   3  15      278.70      274.93     72.11 o
   9   3  15        1.51        8.05      3.96 o
 -18   4  15       12.98        1.79      5.10 o
 -16   4  15        0.04        6.16      4.58 o
 -14   4  15      220.83      211.17      3.84 o
 -12   4  15        3.30        6.65      4.34 o
 -10   4  15      490.68      467.92     18.07 o
  -8   4  15       25.74       32.40      7.39 o
  -6   4  15     2529.78     2559.84     28.57 o
  -4   4  15      448.44      446.40     12.33 o
  -2   4  15      928.51     1002.27     10.09 o
   0   4  15      163.67      190.50      9.83 o
   2   4  15      801.14      806.30      7.09 o
   4   4  15        1.23       -0.38      4.90 o
   6   4  15      155.60      192.84     15.53 o
   8   4  15        4.04        7.27      3.89 o
  10   4  15       84.77       78.74      4.84 o
 -19   5  15        0.33        4.10      8.16 o
 -17   5  15        2.06       10.71      6.81 o
 -15   5  15        3.58        8.69      4.10 o
 -13   5  15       64.01       52.78     10.67 o
 -11   5  15        7.05       16.03      4.19 o
  -9   5  15       58.83       85.85      5.58 o
  -7   5  15       16.48       26.79      4.53 o
  -5   5  15      140.49      138.48      4.73 o
  -3   5  15       52.32       69.51      5.60 o
  -1   5  15        1.20        5.33      5.53 o
   1   5  15       14.56       18.28      4.99 o
   3   5  15       36.42       39.15      8.14 o
   5   5  15        3.65       12.23      3.79 o
   7   5  15       28.21       30.92      3.80 o
   9   5  15       10.15       10.06      3.72 o
 -18   6  15        5.37        2.51      5.41 o
 -16   6  15       93.39       68.11      3.90 o
 -14   6  15       20.56       30.13     10.07 o
 -12   6  15       42.88       42.00      3.87 o
 -10   6  15       46.61       46.47      3.07 o
  -8   6  15       78.46      107.85      5.68 o
  -6   6  15      185.34      185.25      4.92 o
  -4   6  15      311.04      322.80      5.28 o
  -2   6  15       13.63       16.06      5.49 o
   0   6  15       43.33       23.90     16.88 o
   2   6  15       24.39       26.50      3.03 o
   4   6  15        0.01       -3.35      3.35 o
   6   6  15        0.31       16.73      4.63 o
   8   6  15       30.51       30.22      3.80 o
 -17   7  15      185.76      189.12      4.76 o
 -15   7  15      274.60      258.84      3.67 o
 -13   7  15       88.17       78.44      5.87 o
 -11   7  15       95.22       93.39      3.31 o
  -9   7  15       86.45       81.31      4.72 o
  -7   7  15       91.89      116.70      5.72 o
  -5   7  15        1.15       12.69      5.46 o
  -3   7  15      123.47      105.64      4.24 o
  -1   7  15       59.87       62.54      4.49 o
   1   7  15       77.79       64.86      4.79 o
   3   7  15       29.48       43.32      5.03 o
   5   7  15      127.58      143.07     10.87 o
   7   7  15       15.48        9.32      3.35 o
 -16   8  15       58.01       64.48      9.52 o
 -14   8  15       72.47       70.68      3.96 o
 -12   8  15        0.01       -2.08      5.86 o
 -10   8  15       17.68       29.90      6.52 o
  -8   8  15       50.55       55.79      7.31 o
  -6   8  15       60.16       66.58     14.62 o
  -4   8  15       72.73       72.18      4.66 o
  -2   8  15       15.61       21.04      5.51 o
   0   8  15      203.99      204.17      8.01 o
   2   8  15        2.67       -0.90      8.60 o
   4   8  15        0.03        0.83      3.58 o
   6   8  15        0.17        4.25      3.83 o
 -15   9  15       10.29        7.64      5.40 o
 -13   9  15        8.05       14.45      3.18 o
 -11   9  15        7.94        8.13      3.41 o
  -9   9  15        9.44       15.20      4.11 o
  -7   9  15        1.32       13.89      5.39 o
  -5   9  15        3.34       10.35      4.48 o
  -3   9  15        1.15        3.54     10.76 o
  -1   9  15        8.46        9.75      5.50 o
   1   9  15        0.91        7.13      3.97 o
   3   9  15        2.24        5.58      7.42 o
   5   9  15       27.29       31.45      6.95 o
 -12  10  15        1.81       -2.91      3.91 o
 -10  10  15        4.63       13.53      6.71 o
  -8  10  15       29.65       35.45      4.00 o
  -6  10  15       50.77       50.29     10.15 o
  -4  10  15       13.95       34.07      5.44 o
  -2  10  15       48.27       58.17      4.77 o
   0  10  15        7.50        8.90      5.57 o
   2  10  15      163.26      165.90      4.13 o
   4  10  15        6.28       -3.75      5.57 o
  -9  11  15       17.59        9.68      3.58 o
  -7  11  15      163.20      162.50     10.77 o
  -5  11  15       54.30       40.93      5.77 o
  -3  11  15       35.44       69.43     14.77 o
  -1  11  15       43.89       41.57      4.73 o
   1  11  15       73.61       80.98     14.38 o
 -20   0  16        9.22       -2.43      8.08 o
 -18   0  16      184.68      181.04      8.29 o
 -16   0  16      221.53      254.70      6.51 o
 -14   0  16      200.82      178.53      8.10 o
 -12   0  16       22.32       16.18      7.76 o
 -10   0  16        8.34       -4.17      5.42 o
  -8   0  16      143.15      165.93      8.32 o
  -6   0  16       40.76        4.48      7.89 o
  -4   0  16      989.80     1137.70     10.55 o
  -2   0  16      352.21      305.65      8.72 o
   0   0  16      288.15      226.94      8.81 o
   2   0  16      319.42      310.83      8.79 o
   4   0  16      411.69      401.19      9.19 o
   6   0  16      136.28      128.82      8.17 o
   8   0  16      142.37      157.73      8.45 o
  10   0  16        1.16        4.96      7.92 o
 -19   1  16      120.42      126.22      7.73 o
 -17   1  16      345.46      358.76     13.09 o
 -15   1  16       66.01       66.69     16.15 o
 -13   1  16      787.99      755.74      6.42 o
 -11   1  16       24.52       36.39      6.03 o
  -9   1  16      842.01      775.77     13.67 o
  -7   1  16      159.90      190.02     18.49 o
  -5   1  16      259.48      204.69      4.96 o
  -3   1  16      303.10      328.05     23.58 o
  -1   1  16      556.25      443.62      8.99 o
   1   1  16        0.00        4.55      8.83 o
   3   1  16      101.71       97.13      5.67 o
   5   1  16        2.65       14.99     16.01 o
   7   1  16        0.04        4.15      7.22 o
   9   1  16       12.32       30.23      5.49 o
 -18   2  16      349.20      314.45      5.80 o
 -16   2  16        3.13       -4.60      9.11 o
 -14   2  16     1554.78     1576.35     67.19 o
 -12   2  16      296.40      326.31      9.41 o
 -10   2  16      973.27      975.57     12.24 o
  -8   2  16      491.85      489.67      5.72 o
  -6   2  16      707.79      692.33     63.41 o
  -4   2  16        3.60       12.99      5.68 o
  -2   2  16       69.36       76.57      4.63 o
   0   2  16      793.44      704.43      6.19 o
   2   2  16      735.67      704.33     16.95 o
   4   2  16       86.47       72.75      5.67 o
   6   2  16       43.97       45.59      5.56 o
   8   2  16       60.92       61.35      4.52 o
  10   2  16       27.14       15.21      5.66 o
 -19   3  16      238.44      232.98      6.22 o
 -17   3  16        0.02        2.67      4.44 o
 -15   3  16      216.88      234.82      7.98 o
 -13   3  16      266.00      258.23     10.31 o
 -11   3  16      440.08      446.74      5.54 o
  -9   3  16      626.65      604.80     23.12 o
  -7   3  16        8.96       12.20      5.68 o
  -5   3  16      773.15      750.16     15.27 o
  -3   3  16       43.92       59.84      4.12 o
  -1   3  16      152.43      135.69      4.19 o
   1   3  16        7.25        3.37      3.18 o
   3   3  16        0.04        1.13      4.56 o
   5   3  16       58.81       54.18      5.58 o
   7   3  16       24.20       19.07      5.52 o
   9   3  16       33.24       34.69      5.76 o
 -18   4  16       21.45       31.09      5.48 o
 -16   4  16      200.61      201.76     11.83 o
 -14   4  16       89.00       92.48      9.05 o
 -12   4  16       79.29       72.85     12.09 o
 -10   4  16      212.84      214.13     16.61 o
  -8   4  16       48.91       52.88      3.99 o
  -6   4  16        6.57       -2.46      4.45 o
  -4   4  16        2.39        2.50      5.12 o
  -2   4  16      100.85       96.33      5.66 o
   0   4  16        2.74       -2.11      5.84 o
   2   4  16      194.70      182.93     14.15 o
   4   4  16      136.04      142.33      4.15 o
   6   4  16        0.02       -4.47      4.47 o
   8   4  16        0.22        6.71      3.53 o
 -17   5  16       15.17       24.02      3.38 o
 -15   5  16        9.53        4.85      3.68 o
 -13   5  16        3.81       14.27      3.71 o
 -11   5  16      137.34      152.16      9.68 o
  -9   5  16       15.58       13.93      4.41 o
  -7   5  16       33.23       37.42      5.47 o
  -5   5  16       93.84      122.37      5.63 o
  -3   5  16        5.70       12.03      8.21 o
  -1   5  16      267.41      228.35     61.89 o
   1   5  16        1.82        9.52      7.67 o
   3   5  16        3.19       10.76      4.43 o
   5   5  16        0.00       12.34      4.10 o
   7   5  16       40.93       44.71      3.62 o
 -16   6  16        7.52        1.51      5.39 o
 -14   6  16       91.01      104.04      7.73 o
 -12   6  16       16.60       24.02      4.39 o
 -10   6  16        0.14        4.73     10.83 o
  -8   6  16       25.65       25.82      4.02 o
  -6   6  16      240.31      231.11      5.81 o
  -4   6  16        0.00        4.42      5.47 o
  -2   6  16        2.65        2.48      4.23 o
   0   6  16       40.62       69.86      7.50 o
   2   6  16      160.13      153.79      4.15 o
   4   6  16        0.04        6.90      4.22 o
   6   6  16        3.44        2.10      3.42 o
   8   6  16       18.32       20.45      3.86 o
 -15   7  16       11.99       25.49      5.18 o
 -13   7  16       38.43       53.76      3.53 o
 -11   7  16        0.27       11.85      6.56 o
  -9   7  16       41.26       42.72     10.50 o
  -7   7  16       87.93       82.86      4.70 o
  -5   7  16       26.86       31.91      5.70 o
  -3   7  16        8.44       21.01      5.42 o
  -1   7  16       80.10       68.71      8.68 o
   1   7  16        3.00        3.05      5.00 o
   3   7  16        2.57       -0.86      3.33 o
   5   7  16        3.20       11.47      3.29 o
   7   7  16        2.69        5.06      4.82 o
 -14   8  16        1.29       15.76      4.72 o
 -12   8  16       11.90        6.65     11.47 o
 -10   8  16       14.99       13.98      5.57 o
  -8   8  16        0.77        8.52     17.46 o
  -6   8  16       36.91       56.17      9.88 o
  -4   8  16        0.00       -5.07      5.07 o
  -2   8  16       23.79       29.85      5.42 o
   0   8  16        1.86        6.21      3.51 o
   2   8  16        4.66        4.07      3.14 o
   4   8  16       29.68       33.15      3.38 o
   6   8  16        0.29        9.10      4.53 o
 -13   9  16        0.03       -4.13      4.13 o
 -11   9  16      163.52      163.57      8.18 o
  -9   9  16        6.16       16.28      5.48 o
  -7   9  16        2.55       -0.28      4.37 o
  -5   9  16       33.71       38.07      4.58 o
  -3   9  16        2.87        2.88      5.41 o
  -1   9  16        1.75        3.27      6.60 o
   1   9  16        7.60        8.25      4.10 o
   3   9  16       13.80       23.50      4.73 o
 -12  10  16        1.85        6.78      8.13 o
 -10  10  16       21.96       25.02      4.87 o
  -8  10  16       56.47       55.80     11.83 o
  -6  10  16       13.79       16.66      4.44 o
  -4  10  16        5.89        4.09     11.43 o
  -2  10  16       87.20      104.38     13.16 o
   0  10  16        0.64        8.12      5.10 o
   2  10  16       96.27       99.30      3.95 o
  -9  11  16       64.40       51.21      8.18 o
  -7  11  16       16.41       16.96      7.15 o
  -5  11  16        4.75        6.64      5.64 o
  -3  11  16       42.04       38.64     12.48 o
  -1  11  16        5.21        4.64      5.76 o
 -19   1  17       62.55       56.20      4.77 o
 -17   1  17      157.03      134.06      4.20 o
 -15   1  17       25.05       37.11     11.69 o
 -13   1  17       56.98       50.51      5.88 o
 -11   1  17       32.29       31.89      9.84 o
  -9   1  17        0.89        4.43      4.38 o
  -7   1  17       53.35       46.89      5.41 o
  -5   1  17       64.52       46.18      8.89 o
  -3   1  17      205.50      160.14     12.64 o
  -1   1  17      452.42      427.15     18.50 o
   1   1  17      249.09      218.74     10.41 o
   3   1  17      451.07      425.36     28.67 o
   5   1  17      367.30      346.53     10.10 o
   7   1  17       28.89       26.79      8.80 o
   9   1  17       38.38       40.31      5.75 o
 -18   2  17      360.74      378.88      6.40 o
 -16   2  17       20.54       27.94      4.51 o
 -14   2  17      774.41      776.46     16.25 o
 -12   2  17      284.95      280.46      5.11 o
 -10   2  17      373.79      377.03      5.33 o
  -8   2  17       28.09       23.97      5.60 o
  -6   2  17      928.04      869.15      7.21 o
  -4   2  17      442.65      327.97      5.39 o
  -2   2  17      292.91      311.89      4.17 o
   0   2  17       88.76       83.03      4.61 o
   2   2  17       38.41       67.53     10.65 o
   4   2  17        0.06       11.35      9.04 o
   6   2  17        6.91       13.55      5.46 o
   8   2  17        5.45        5.83      4.50 o
 -19   3  17      156.14      148.91     28.70 o
 -17   3  17        0.42        0.61      5.46 o
 -15   3  17      260.46      276.97     19.22 o
 -13   3  17       74.89       58.54      4.48 o
 -11   3  17      412.70      427.20      6.69 o
  -9   3  17       87.47      107.92     10.01 o
  -7   3  17       89.61       83.88      5.64 o
  -5   3  17      218.83      215.14      4.93 o
  -3   3  17      197.68      164.28      4.97 o
  -1   3  17       90.56       66.29      6.93 o
   1   3  17       15.51       23.31      4.58 o
   3   3  17       21.38       17.19      4.55 o
   5   3  17       13.51       25.98      8.27 o
   7   3  17       50.39       41.67     15.36 o
 -18   4  17       10.37       25.07      4.49 o
 -16   4  17        0.77       -2.88      4.27 o
 -14   4  17       14.79       17.62      4.24 o
 -12   4  17        0.24        5.27      7.04 o
 -10   4  17        6.33       15.07     10.48 o
  -8   4  17        5.56       12.02      5.99 o
  -6   4  17      174.45      189.12     11.42 o
  -4   4  17       76.71       74.60      5.04 o
  -2   4  17        1.23       15.49     11.75 o
   0   4  17       38.65       40.56      4.02 o
   2   4  17       27.88       36.01      4.50 o
   4   4  17        2.51       19.47      9.26 o
   6   4  17       90.57      101.33      4.18 o
   8   4  17       41.87       49.16      4.76 o
 -17   5  17        8.69       11.43      4.48 o
 -15   5  17        0.02        9.40      5.15 o
 -13   5  17        2.20        6.03      4.32 o
 -11   5  17       50.58       48.50     11.91 o
  -9   5  17        5.49       13.24      5.62 o
  -7   5  17        8.38       15.53      5.48 o
  -5   5  17       46.16       60.02      9.85 o
  -3   5  17      232.92      222.28     12.37 o
  -1   5  17       10.73       15.30      4.42 o
   1   5  17        9.70       18.30      3.81 o
   3   5  17        1.58        9.12      4.54 o
   5   5  17        2.87       20.61      4.50 o
   7   5  17        2.62        2.25      4.07 o
 -16   6  17        0.10       13.70      5.14 o
 -14   6  17      104.44      116.42     10.88 o
 -12   6  17       21.04       36.20      3.83 o
 -10   6  17      151.16      161.35     13.03 o
  -8   6  17       16.44       16.32      9.48 o
  -6   6  17      106.75       99.84      4.76 o
  -4   6  17        3.30        4.88      4.49 o
  -2   6  17       12.64        0.38     13.75 o
   0   6  17       22.12       19.67      4.83 o
   2   6  17       35.44       54.14      7.48 o
   4   6  17        0.11       -6.08      6.08 o
   6   6  17       17.26       13.43      5.23 o
 -15   7  17       10.51        8.57      3.50 o
 -13   7  17        3.02        6.07      7.43 o
 -11   7  17        8.41       17.87      3.83 o
  -9   7  17       34.47       23.11     11.55 o
  -7   7  17      221.14      177.84      5.57 o
  -5   7  17      310.15      290.28      7.09 o
  -3   7  17       26.06       44.22      5.43 o
  -1   7  17        0.07       -8.00     11.53 o
   1   7  17        1.29        2.87      4.42 o
   3   7  17       19.58       38.84     10.64 o
   5   7  17        0.49        3.75      3.19 o
 -14   8  17        4.55        0.69      3.40 o
 -12   8  17        1.00       17.77     11.57 o
 -10   8  17       19.80       -2.77      7.32 o
  -8   8  17      116.75      118.91      4.82 o
  -6   8  17       71.07       74.16      4.62 o
  -4   8  17       61.60       61.44      4.57 o
  -2   8  17       41.42       37.34      5.46 o
   0   8  17       20.98       26.79      4.54 o
   2   8  17       18.02        4.91      4.11 o
   4   8  17        4.92        7.03      5.47 o
 -13   9  17       18.31       18.81      4.30 o
 -11   9  17        0.22       -1.64      5.55 o
  -9   9  17       11.60       16.59      4.85 o
  -7   9  17        3.56       -0.83      5.50 o
  -5   9  17        7.50       18.22      3.78 o
  -3   9  17       21.51       31.58      6.13 o
  -1   9  17        0.90        3.94     14.05 o
   1   9  17        5.73       13.97      4.53 o
   3   9  17        0.08       -3.52      9.66 o
 -10  10  17        0.29        6.98      5.60 o
  -8  10  17       75.19       64.43      8.27 o
  -6  10  17       21.28       26.54     12.08 o
  -4  10  17       44.48       42.48      4.75 o
  -2  10  17        4.98       27.04      6.23 o
   0  10  17       36.89       43.11      6.07 o
 -18   0  18       13.90       12.62      5.57 o
 -16   0  18       53.87       53.02      5.49 o
 -14   0  18       19.62       32.25      5.46 o
 -12   0  18       98.64       94.59      5.52 o
 -10   0  18        3.07       -5.18      5.28 o
  -8   0  18      352.73      323.79      6.45 o
  -6   0  18       53.02       31.82     18.68 o
  -4   0  18      541.55      502.96      9.01 o
  -2   0  18        0.10       24.14      7.93 o
   0   0  18      498.85      480.13      9.22 o
   2   0  18       11.90       22.82      7.65 o
   4   0  18      158.79      156.81      8.35 o
   6   0  18       29.07       34.19      7.90 o
   8   0  18       49.35       42.23      8.16 o
 -19   1  18      172.60      163.81      5.18 o
 -17   1  18       85.02       90.87      5.65 o
 -15   1  18        4.70       15.88      4.40 o
 -13   1  18        7.43       17.01      6.93 o
 -11   1  18       70.73       86.41      5.35 o
  -9   1  18       60.87       68.28     13.54 o
  -7   1  18        2.59        2.68      9.27 o
  -5   1  18      360.32      308.38     12.93 o
  -3   1  18        0.26        6.61      4.91 o
  -1   1  18      599.01      581.80      9.18 o
   1   1  18       34.21       40.77      3.98 o
   3   1  18      172.56      164.54      5.88 o
   5   1  18       11.52        3.51     20.84 o
   7   1  18       69.93       58.40      5.70 o
 -18   2  18       33.70       27.05      3.95 o
 -16   2  18       91.13       96.13     17.46 o
 -14   2  18        4.68       -4.22      5.30 o
 -12   2  18      156.02      131.94      8.40 o
 -10   2  18      232.32      222.63      5.85 o
  -8   2  18      958.99      898.04     45.27 o
  -6   2  18       58.71       39.86      9.22 o
  -4   2  18      915.52      772.01    192.42 o
  -2   2  18        6.51        1.62      9.30 o
   0   2  18      353.43      270.79      5.18 o
   2   2  18       87.67       66.64      4.71 o
   4   2  18       24.59       25.13     11.31 o
   6   2  18        3.05       13.49     10.32 o
   8   2  18       19.59       38.76      8.27 o
 -17   3  18       44.89       44.14      5.14 o
 -15   3  18       75.28       84.96     12.62 o
 -13   3  18      108.62      102.64      4.60 o
 -11   3  18       16.71       21.67      9.18 o
  -9   3  18       23.78       14.64      6.83 o
  -7   3  18       14.19        8.18      3.78 o
  -5   3  18       37.25       39.69     13.82 o
  -3   3  18      119.91       86.01      5.87 o
  -1   3  18       32.66       39.93      4.27 o
   1   3  18       20.86       11.80      4.50 o
   3   3  18        8.44       23.28      6.88 o
   5   3  18        4.02       11.61      4.35 o
   7   3  18        0.50        0.95      4.69 o
 -18   4  18        7.36        5.98     15.87 o
 -16   4  18        8.04        6.64      4.36 o
 -14   4  18        1.97        1.72      3.71 o
 -12   4  18        4.80        2.19      3.42 o
 -10   4  18       15.89       22.26      7.34 o
  -8   4  18      119.11      110.24      4.18 o
  -6   4  18       79.56       77.01      5.52 o
  -4   4  18        8.51       14.64     10.59 o
  -2   4  18      110.52      106.21     11.01 o
   0   4  18       45.49       53.11      3.95 o
   2   4  18       14.57       22.63      3.86 o
   4   4  18       18.78       21.19      4.32 o
   6   4  18       17.73       16.50      4.87 o
 -17   5  18        0.76        1.47      9.25 o
 -15   5  18        0.69       17.97      9.35 o
 -13   5  18       25.04       29.60      3.44 o
 -11   5  18       24.74       36.80      3.41 o
  -9   5  18       34.09       30.52      7.95 o
  -7   5  18      127.13      137.68      5.56 o
  -5   5  18        7.42       10.97      7.13 o
  -3   5  18      159.34      173.37     12.53 o
  -1   5  18        1.03        0.98      3.42 o
   1   5  18       65.63       68.16      6.87 o
   3   5  18       73.58       89.26      4.10 o
   5   5  18      158.22      167.80      5.10 o
 -16   6  18        4.78        7.38      4.34 o
 -14   6  18        9.60       20.89     10.78 o
 -12   6  18        0.23        6.24      3.42 o
 -10   6  18        0.15       10.18      4.90 o
  -8   6  18       16.40        6.68      5.39 o
  -6   6  18      145.88      140.40      7.53 o
  -4   6  18       17.23       19.96      4.51 o
  -2   6  18        2.29        3.00      4.48 o
   0   6  18       27.13       26.45      8.62 o
   2   6  18       15.54       18.87      8.64 o
   4   6  18        1.32       -3.49      7.44 o
 -15   7  18        6.96       29.21      9.44 o
 -13   7  18        7.59        4.23      5.06 o
 -11   7  18       71.20       68.68      4.10 o
  -9   7  18       13.57       20.58      3.78 o
  -7   7  18       13.96       18.10      3.93 o
  -5   7  18       13.45       20.48     14.21 o
  -3   7  18        1.12       -4.55      4.55 o
  -1   7  18        0.04        5.89      4.96 o
   1   7  18       25.54       10.63      4.56 o
   3   7  18       67.76       81.63     10.34 o
 -14   8  18       32.42       21.47      8.36 o
 -12   8  18       18.24       28.07      5.91 o
 -10   8  18        5.60       13.92      8.53 o
  -8   8  18      182.91      206.02      9.21 o
  -6   8  18       19.58       28.42     15.20 o
  -4   8  18       39.62       45.76      6.55 o
  -2   8  18        3.85       11.76     13.79 o
   0   8  18       48.75       52.33      4.67 o
   2   8  18        1.07        2.43      4.01 o
 -11   9  18       12.14       14.02     11.02 o
  -9   9  18       25.59       11.48      5.63 o
  -7   9  18        5.12       12.50     27.68 o
  -5   9  18       13.46       15.88      4.57 o
  -3   9  18       64.43       64.98      4.87 o
  -1   9  18        4.76        5.22      4.62 o
   1   9  18       11.59       22.47      5.06 o
  -8  10  18        3.03        8.50     11.15 o
  -6  10  18        0.01       18.21     16.98 o
  -4  10  18        4.56       15.41     10.26 o
 -17   1  19       86.18      108.68     13.96 o
 -15   1  19        0.15        8.16      4.19 o
 -13   1  19      297.06      290.50      5.79 o
 -11   1  19       80.47       99.00     16.45 o
  -9   1  19      165.17      170.51      8.53 o
  -7   1  19       51.89       60.73      6.56 o
  -5   1  19      102.61       73.01      6.08 o
  -3   1  19       18.96       21.28      3.43 o
  -1   1  19       13.23        8.83      5.57 o
   1   1  19        5.85       -2.76      4.34 o
   3   1  19       23.38       32.59      7.22 o
   5   1  19        3.24       -3.22      8.09 o
   7   1  19        1.12        8.23      7.84 o
 -18   2  19      123.62      107.58     13.51 o
 -16   2  19        2.96       11.41     16.10 o
 -14   2  19      227.81      243.56     18.85 o
 -12   2  19      106.92      116.34      4.60 o
 -10   2  19      312.85      288.80     18.21 o
  -8   2  19       84.35       91.23      6.43 o
  -6   2  19       27.63       22.04      4.52 o
  -4   2  19      335.02      334.87     24.44 o
  -2   2  19        3.62       18.71     13.40 o
   0   2  19        5.89        3.26      4.72 o
   2   2  19        8.56       13.58      4.52 o
   4   2  19       40.24       42.52      4.04 o
   6   2  19       18.70       13.85      5.68 o
 -17   3  19      110.31       85.97      4.83 o
 -15   3  19       11.63        2.43      4.34 o
 -13   3  19      173.97      169.75      4.11 o
 -11   3  19       98.82      104.83      5.63 o
  -9   3  19       89.87       79.20      4.95 o
  -7   3  19      160.16      159.50      8.46 o
  -5   3  19        6.36       -5.37      5.37 o
  -3   3  19       63.46       75.88     16.85 o
  -1   3  19       79.34       63.30      7.39 o
   1   3  19      130.64      119.45      4.13 o
   3   3  19       78.50       59.65      4.18 o
   5   3  19       34.58       45.83      5.58 o
 -16   4  19       67.19       81.97      4.58 o
 -14   4  19       52.63       48.93      4.81 o
 -12   4  19       36.62       52.25     14.28 o
 -10   4  19        5.86       23.52      7.56 o
  -8   4  19       99.51       62.04     10.97 o
  -6   4  19       12.80       -0.47      4.43 o
  -4   4  19       19.90       28.73      4.37 o
  -2   4  19      316.19      299.67     10.72 o
   0   4  19      418.51      414.00      8.72 o
   2   4  19        5.81       12.67      4.64 o
   4   4  19      119.02      123.87      6.77 o
 -15   5  19        0.35       16.91      5.60 o
 -13   5  19        0.39       19.42      3.77 o
 -11   5  19        1.93        2.18      5.21 o
  -9   5  19       55.43       58.36      5.48 o
  -7   5  19        0.97       -1.18      4.37 o
  -5   5  19        2.74       -6.11      6.11 o
  -3   5  19        4.73       -3.30     15.35 o
  -1   5  19        0.00       15.66      9.60 o
   1   5  19      157.40      178.45      8.60 o
   3   5  19        9.44        5.87      3.95 o
   5   5  19       42.35       39.70      4.82 o
 -14   6  19        1.24       -5.91      5.91 o
 -12   6  19       21.50       25.57      4.21 o
 -10   6  19        0.44       20.71      5.06 o
  -8   6  19       86.75       95.92      5.66 o
  -6   6  19        3.07       -0.37     17.29 o
  -4   6  19       36.05       33.96     11.31 o
  -2   6  19        0.01        2.28     10.96 o
   0   6  19       52.01       69.20      4.56 o
   2   6  19       31.18       38.83      8.06 o
   4   6  19        1.06        7.67     10.94 o
 -13   7  19        0.00       -3.92      3.92 o
 -11   7  19       35.29       45.82      9.03 o
  -9   7  19       23.17       26.14     10.35 o
  -7   7  19       24.80       39.07     20.43 o
  -5   7  19        3.05       12.80      7.25 o
  -3   7  19        0.00        0.70      9.12 o
  -1   7  19        3.32       -4.40      7.73 o
   1   7  19       96.43      111.56      8.53 o
   3   7  19       13.92       19.54      4.95 o
 -12   8  19       16.12       30.80      3.54 o
 -10   8  19        8.14       31.23      5.62 o
  -8   8  19       57.97       77.93     14.76 o
  -6   8  19        4.30        7.77      8.83 o
  -4   8  19       53.33       47.61      8.14 o
  -2   8  19      130.64      146.58     10.67 o
   0   8  19        4.95       10.36      4.61 o
  -9   9  19        1.92       -1.14      5.64 o
  -7   9  19       23.75       40.85      5.90 o
  -5   9  19       21.69       38.31     15.79 o
  -3   9  19       59.34       77.64     15.33 o
 -16   0  20      206.88      181.06      6.07 o
 -14   0  20       93.00      118.29      7.68 o
 -12   0  20        2.56       24.95      7.34 o
 -10   0  20       11.78       -7.28      7.28 o
  -8   0  20       77.07       34.94     13.39 o
  -6   0  20       50.41       54.46      7.91 o
  -4   0  20      167.44      178.58     16.78 o
  -2   0  20       62.33       63.70      5.74 o
   0   0  20      208.87      187.79      8.44 o
   2   0  20        2.68        3.83      7.64 o
   4   0  20       25.87       41.58      7.73 o
 -17   1  20       47.11       49.62      5.49 o
 -15   1  20       16.94       21.31      9.92 o
 -13   1  20        0.39       10.30     10.03 o
 -11   1  20       67.66       60.23      4.31 o
  -9   1  20        8.40       13.94      9.66 o
  -7   1  20       13.67       22.40      6.14 o
  -5   1  20       64.13       64.38      5.11 o
  -3   1  20        2.23       -4.44      4.44 o
  -1   1  20        3.37       10.73      8.23 o
   1   1  20       14.01       39.99      9.30 o
   3   1  20       10.26        9.86      4.54 o
   5   1  20       25.50       25.05      7.19 o
 -16   2  20        8.39       -5.17      8.67 o
 -14   2  20       69.70       81.64      4.46 o
 -12   2  20       15.22       20.81      4.39 o
 -10   2  20        3.14       18.50     10.66 o
  -8   2  20        6.23       20.87      4.55 o
  -6   2  20        0.08        1.32      3.82 o
  -4   2  20       14.02       34.49     12.18 o
  -2   2  20       15.07        6.42      3.43 o
   0   2  20       11.14       22.32      6.50 o
   2   2  20        1.47       -4.49     12.27 o
   4   2  20        2.30        3.63      4.72 o
 -17   3  20      162.08      143.30      6.85 o
 -15   3  20       21.19       18.45      3.88 o
 -13   3  20      298.84      245.97     63.23 o
 -11   3  20       35.82       56.95     10.83 o
  -9   3  20      321.75      288.86      4.10 o
  -7   3  20        0.02        7.98     14.31 o
  -5   3  20       85.80      115.22      8.19 o
  -3   3  20       33.60       28.90      4.50 o
  -1   3  20        0.09        2.02      9.06 o
   1   3  20       14.44       13.79      5.20 o
   3   3  20        4.04        2.72      3.90 o
   5   3  20        0.18       -3.40      5.64 o
 -16   4  20        7.17        9.76      6.56 o
 -14   4  20        0.41        0.18      5.94 o
 -12   4  20       17.36       27.51      7.90 o
 -10   4  20       40.68       37.67      7.57 o
  -8   4  20       57.18       71.01      4.55 o
  -6   4  20       90.70       83.03      4.65 o
  -4   4  20       80.47      101.30      4.53 o
  -2   4  20        0.04        4.32      4.39 o
   0   4  20       15.22       22.42      4.48 o
   2   4  20       11.76       12.35      3.83 o
   4   4  20       26.78       38.97      5.28 o
 -15   5  20        0.21        8.30      4.46 o
 -13   5  20        1.97       -7.90      7.90 o
 -11   5  20        0.37        2.52      5.98 o
  -9   5  20        2.25        1.85     20.03 o
  -7   5  20      255.69      242.53     16.78 o
  -5   5  20      223.49      238.93     25.51 o
  -3   5  20        1.99        6.38      9.98 o
  -1   5  20       27.48       37.06      7.07 o
   1   5  20        6.25       13.50      5.36 o
   3   5  20        5.44        8.48      4.56 o
 -14   6  20        8.75        4.20      3.73 o
 -12   6  20        0.33        5.44      8.05 o
 -10   6  20       81.26      105.84      9.12 o
  -8   6  20      193.99      264.79      5.93 o
  -6   6  20       13.34       37.94     12.40 o
  -4   6  20      345.80      397.72     16.33 o
  -2   6  20       49.82       67.03      4.11 o
   0   6  20       67.56       89.58      7.88 o
   2   6  20       67.35       72.87      5.08 o
 -13   7  20       12.91       19.17      3.96 o
 -11   7  20      129.60      185.53      4.87 o
  -9   7  20        4.59        2.48      5.59 o
  -7   7  20      494.50      567.28      6.96 o
  -5   7  20       11.21       32.03      5.40 o
  -3   7  20      280.01      332.25      5.47 o
  -1   7  20       67.53       89.88      4.83 o
   1   7  20      110.66      108.64      5.05 o
 -10   8  20       10.26       23.34     11.61 o
  -8   8  20        0.23        1.25      5.20 o
  -6   8  20       13.83       25.39      7.55 o
  -4   8  20        2.43        5.95     12.43 o
  -2   8  20        0.88        2.29      4.95 o
 -15   1  21       10.00       17.27      4.43 o
 -13   1  21        9.09       25.77     25.32 o
 -11   1  21        3.09        5.99      6.29 o
  -9   1  21       16.34       13.46      5.50 o
  -7   1  21        0.00       -0.17      5.51 o
  -5   1  21        3.85       12.38     10.82 o
  -3   1  21        0.11        5.99      3.81 o
  -1   1  21        1.77        6.80      3.44 o
   1   1  21        8.03       27.03      5.51 o
   3   1  21        0.00        4.36      5.57 o
 -16   2  21       92.79      105.57     12.52 o
 -14   2  21       22.94       28.77      5.37 o
 -12   2  21      115.19       94.90     12.90 o
 -10   2  21        1.50       -4.57      6.01 o
  -8   2  21       29.54       39.75      3.77 o
  -6   2  21        2.51       -0.49      3.39 o
  -4   2  21       60.75       57.67      9.87 o
  -2   2  21        0.02       -4.15      4.15 o
   0   2  21       35.68       45.10     10.45 o
   2   2  21        4.54       -5.74      9.74 o
 -15   3  21       33.33       25.26      9.37 o
 -13   3  21       45.19       60.58      6.06 o
 -11   3  21       10.10       31.28     12.47 o
  -9   3  21       49.16       49.92      5.45 o
  -7   3  21       26.09       38.90      5.45 o
  -5   3  21        0.16        2.59      5.56 o
  -3   3  21       21.34       14.52      7.64 o
  -1   3  21      182.08      180.71      8.67 o
   1   3  21       84.53       91.76      3.68 o
   3   3  21       27.91       32.25      4.44 o
 -14   4  21        1.36       15.65     10.81 o
 -12   4  21      105.37      135.76      4.97 o
 -10   4  21       25.46       33.14      3.84 o
  -8   4  21        1.90       10.47      7.25 o
  -6   4  21        0.24       14.13     10.05 o
  -4   4  21        0.08        0.74      6.77 o
  -2   4  21       19.82       52.42      7.96 o
   0   4  21       18.31       29.10     12.41 o
   2   4  21      109.97      111.28      4.37 o
 -13   5  21       36.03       40.17      3.89 o
 -11   5  21        1.31       10.58      4.37 o
  -9   5  21       25.84       38.95      3.55 o
  -7   5  21        8.23      -12.43     12.43 o
  -5   5  21       61.50       78.81     29.96 o
  -3   5  21       59.00       72.02      4.11 o
  -1   5  21        1.62        3.85      7.84 o
   1   5  21       13.65       15.24      4.61 o
 -12   6  21       32.40       32.06      4.59 o
 -10   6  21      104.06      116.86      3.43 o
  -8   6  21      151.11      187.07      6.99 o
  -6   6  21      249.43      285.99      6.83 o
  -4   6  21       75.79       88.21     23.56 o
  -2   6  21      179.96      165.27      4.98 o
   0   6  21        9.92       28.24      4.57 o
 -11   7  21        3.12        6.75      5.83 o
  -9   7  21       12.05       30.65      5.65 o
  -7   7  21        0.86        2.66      7.44 o
  -5   7  21        0.09        1.83      9.15 o
  -3   7  21        4.13        9.64      8.01 o
 -16   0  22       10.18       -6.42      7.65 o
 -14   0  22       72.98       64.22      7.65 o
 -12   0  22        3.70       26.89      7.27 o
 -10   0  22      125.25      126.44      7.80 o
  -8   0  22       58.48       65.11      7.25 o
  -6   0  22       81.50       92.10      9.78 o
  -4   0  22        9.22       24.30     17.40 o
  -2   0  22       25.74       34.63      7.83 o
   0   0  22      139.29      123.02      6.35 o
   2   0  22        7.57       18.93      7.83 o
 -15   1  22       14.87       13.07      5.47 o
 -13   1  22        5.73       19.25     14.59 o
 -11   1  22       11.52       21.48      3.00 o
  -9   1  22       11.64       14.95      3.30 o
  -7   1  22       51.10       45.19      3.02 o
  -5   1  22        0.29       -3.64      3.81 o
  -3   1  22       19.73       21.46      5.63 o
  -1   1  22        0.88        1.71      7.44 o
   1   1  22        1.69        0.57      5.60 o
 -14   2  22       64.00       58.77      4.67 o
 -12   2  22        4.66        8.53      4.46 o
 -10   2  22       60.56       80.43      4.50 o
  -8   2  22        8.18       19.83      9.87 o
  -6   2  22      101.54      157.17      8.41 o
  -4   2  22      136.04      171.52     13.29 o
  -2   2  22        5.73        5.63     10.72 o
   0   2  22       45.66       74.16      5.97 o
   2   2  22        3.33        3.93      4.00 o
 -13   3  22        6.63       13.51      3.37 o
 -11   3  22       30.72       36.69      5.12 o
  -9   3  22       12.13       22.03      3.90 o
  -7   3  22       11.89       36.49      3.37 o
  -5   3  22       65.09       73.15      6.00 o
  -3   3  22       12.96       33.54      6.94 o
  -1   3  22       86.33       86.54      9.92 o
   1   3  22        6.65       14.84      4.61 o
 -14   4  22        4.69       28.62      5.94 o
 -12   4  22        1.44        2.20      6.13 o
 -10   4  22        8.93       15.70      8.03 o
  -8   4  22       22.54       13.81      6.12 o
  -6   4  22       30.25       46.57      9.74 o
  -4   4  22        0.74        6.48      4.87 o
  -2   4  22       10.43       10.32     10.12 o
   0   4  22        2.24       14.76     12.65 o
 -13   5  22        0.29       15.32      7.73 o
 -11   5  22        0.01       -6.87      6.87 o
  -9   5  22       12.10        5.17      3.90 o
  -7   5  22       18.48       30.47      7.10 o
  -5   5  22       10.04       22.33      4.71 o
  -3   5  22       47.29       60.58      6.15 o
  -1   5  22        7.56       19.05      8.28 o
 -10   6  22       11.70       33.37      8.76 o
  -8   6  22       42.21       35.33      5.79 o
  -6   6  22      102.10      116.00      6.18 o
  -4   6  22       18.08       27.60      9.15 o
 -13   1  23       86.58       77.07      4.70 o
 -11   1  23        1.56        3.42      6.00 o
  -9   1  23      127.26      137.39     19.85 o
  -7   1  23       89.43      106.20      3.59 o
  -5   1  23      172.04      179.12      3.77 o
  -3   1  23      107.91      121.93     14.20 o
  -1   1  23       24.89       28.52      4.77 o
 -12   2  23        2.67       21.39      3.82 o
 -10   2  23      142.97      155.72      9.64 o
  -8   2  23        3.27       -0.15      5.29 o
  -6   2  23       33.16       43.91      3.56 o
  -4   2  23        4.99       21.22     11.50 o
  -2   2  23       20.75       36.66     10.54 o
 -13   3  23        0.42       -6.29      9.80 o
 -11   3  23       17.25       23.61      4.48 o
  -9   3  23      215.09      238.52      8.30 o
  -7   3  23       17.84       10.64      5.03 o
  -5   3  23       88.88       93.30      6.52 o
  -3   3  23       13.10       25.15      7.76 o
  -1   3  23       56.30       65.10      5.36 o
 -12   4  23        0.30       -7.92      7.92 o
 -10   4  23        4.90       11.51      9.08 o
  -8   4  23        2.08        2.62      5.20 o
  -6   4  23       16.08       25.81      4.01 o
  -4   4  23        0.15        9.49      4.58 o
  -9   5  23       12.19        0.41      4.54 o
  -7   5  23        6.06        2.18     10.86 o
  -5   5  23        2.27       -1.18      4.57 o
 -12   0  24       42.88       -5.73      5.73 o
 -10   0  24       48.93       62.85      4.66 o
  -8   0  24        0.04        5.18     17.41 o
  -6   0  24        2.07        4.11     12.83 o
  -4   0  24       17.97       36.22      9.49 o
 -11   1  24        0.01       12.12     11.11 o
  -9   1  24       58.79       79.55      7.04 o
  -7   1  24        4.25       17.21      4.77 o
  -5   1  24       11.86       28.86      3.18 o
  -3   1  24       19.52       11.56      4.01 o
 -10   2  24       45.27       59.19      3.61 o
  -8   2  24       73.47       77.49      3.33 o
  -6   2  24       17.24       28.14      3.27 o
  -4   2  24        8.18       22.67     10.37 o
  -9   3  24       13.34       15.55     10.60 o
  -7   3  24       51.47       50.88      7.58 o
  -5   3  24       25.84       26.88      8.08 o
 
